# Supplementary material for: Microgravity reshapes bacteriophage–host coevolution aboard the International Space Station
Source: PLoS Biol. 2026 Jan 13;24(1):e3003568. doi: 10.1371/journal.pbio.3003568 (PMC12798971; doi:10.1371/journal.pbio.3003568)
Supplement: S1 Data — (XLSX) [file pbio.3003568.s001.xlsx]

## Sheet: Figure_2
Figure 2 Titers
Phage or Bacteria Titer	Timepoint	Phage Titer	With Bacteria?	Terrestrial or Microgravity	R1 PFU or CFU/mL	R2 PFU or CFU/mL	Avg PFU/CFU/ml	StDev
Phage	1 Hour	10^2	Yes	Terrestrial	180	70	125	77.7817
Phage	1 Hour	10^2	Yes	Terrestrial	70	70	70	0
Phage	1 Hour	10^2	Yes	Terrestrial	100	30	65	49.4975
Phage	1 Hour	10^4	Yes	Terrestrial	11600	6000	8800	3959.8
Phage	1 Hour	10^4	Yes	Terrestrial	9600	6000	7800	2545.58
Phage	1 Hour	10^4	Yes	Terrestrial	8000	4400	6200	2545.58
Phage	1 Hour	10^8	No	Terrestrial	58400000	46000000	52200000	8.76812e+06
Phage	1 Hour	None	Yes	Terrestrial	0	0	0	0
Phage	2 Hour	10^2	Yes	Terrestrial	110	80	95	21.2132
Phage	2 Hour	10^2	Yes	Terrestrial	130	110	120	14.1421
Phage	2 Hour	10^2	Yes	Terrestrial	70	80	75	7.07107
Phage	2 Hour	10^4	Yes	Terrestrial	7600	9600	8600	1414.21
Phage	2 Hour	10^4	Yes	Terrestrial	10000	8000	9000	1414.21
Phage	2 Hour	10^4	Yes	Terrestrial	11200	6800	9000	3111.27
Phage	2 Hour	10^8	No	Terrestrial	46800000	76000000	61400000	2.06475e+07
Phage	2 Hour	None	Yes	Terrestrial	0	0	0	0
Phage	4 Hour	10^2	Yes	Terrestrial	3.07e+09	3e+09	3.035e+09	4.94975e+07
Phage	4 Hour	10^2	Yes	Terrestrial	1100000000	1090000000	1095000000	7.07107e+06
Phage	4 Hour	10^2	Yes	Terrestrial	9.2e+08	6.9e+08	8.05e+08	1.62635e+08
Phage	4 Hour	10^4	Yes	Terrestrial	3e+09	3e+09	3e+09	0
Phage	4 Hour	10^4	Yes	Terrestrial	2550000000	2300000000	2425000000	1.76777e+08
Phage	4 Hour	10^4	Yes	Terrestrial	2650000000	3e+09	2825000000	2.47487e+08
Phage	4 Hour	10^8	No	Terrestrial	58000000	64000000	61000000	4.24264e+06
Phage	4 Hour	None	Yes	Terrestrial	0	0	0	0
Phage	23 Days	10^4	Yes	Terrestrial	16900000	14000000	15450000	2.05061e+06
Phage	23 Days	10^4	Yes	Terrestrial	21400000	15000000	18200000	4.52548e+06
Phage	23 Days	10^4	Yes	Terrestrial	1400000	1700000	1550000	212132
Phage	23 Days	10^8	No	Terrestrial	44000	29000	36500	10606.6
Phage	23 Days	None	Yes	Terrestrial	0	0	0	0
Phage	1 Hour	10^2	Yes	Microgravity	20	20	20	0
Phage	1 Hour	10^2	Yes	Microgravity	20	30	25	7.07107
Phage	1 Hour	10^2	Yes	Microgravity	20	30	25	7.07107
Phage	1 Hour	10^4	Yes	Microgravity	140	260	200	84.8528
Phage	1 Hour	10^4	Yes	Microgravity	200	160	180	28.2843
Phage	1 Hour	10^4	Yes	Microgravity	80	400	240	226.274
Phage	1 Hour	10^8	No	Microgravity	1000000	1.76667e+06	1.38333e+06	542115
Phage	1 Hour	None	Yes	Microgravity	0	0	0	0
Phage	2 Hour	10^2	Yes	Microgravity	20	10	15	7.07107
Phage	2 Hour	10^2	Yes	Microgravity	20	60	40	28.2843
Phage	2 Hour	10^2	Yes	Microgravity	20	20	20	0
Phage	2 Hour	10^4	Yes	Microgravity	160	280	220	84.8528
Phage	2 Hour	10^4	Yes	Microgravity	140	220	180	56.5685
Phage	2 Hour	10^4	Yes	Microgravity	300	380	340	56.5685
Phage	2 Hour	10^8	No	Microgravity	1000000	1300000	1150000	212132
Phage	2 Hour	None	Yes	Microgravity	0	0	0	0
Phage	4 Hour	10^2	Yes	Microgravity	40	10	25	21.2132
Phage	4 Hour	10^2	Yes	Microgravity	20	10	15	7.07107
Phage	4 Hour	10^2	Yes	Microgravity	20	60	40	28.2843
Phage	4 Hour	10^4	Yes	Microgravity	340	340	340	0
Phage	4 Hour	10^4	Yes	Microgravity	240	120	180	84.8528
Phage	4 Hour	10^4	Yes	Microgravity	220	200	210	14.1421
Phage	4 Hour	10^8	No	Microgravity	1000000	1.56667e+06	1.28333e+06	400694
Phage	4 Hour	None	Yes	Microgravity	20	20	20	0
Phage	23 Days	10^4	Yes	Microgravity	1000000	2.06667e+06	1.53333e+06	754247
Phage	23 Days	10^4	Yes	Microgravity	5000000	3.33333e+06	4.16667e+06	1.17851e+06
Phage	23 Days	10^4	Yes	Microgravity	9500000	10000000	9750000	353553
Phage	23 Days	10^8	No	Microgravity	20	26.6667	23.3333	4.71405
Phage	23 Days	None	Yes	Microgravity	0	0	0	0
Bacteria	1 Hour	10^2	Yes	Terrestrial	900000	2.23333e+06	1.56667e+06	942809
Bacteria	1 Hour	10^2	Yes	Terrestrial	13000000	9.66667e+06	1.13333e+07	2.35702e+06
Bacteria	1 Hour	10^2	Yes	Terrestrial	8000000	1.13333e+07	9.66667e+06	2.35702e+06
Bacteria	1 Hour	10^4	Yes	Terrestrial	1.33333e+07	1.56667e+06	7450000	8.32029e+06
Bacteria	1 Hour	10^4	Yes	Terrestrial	1.83333e+07	1.66667e+07	17500000	1.17851e+06
Bacteria	1 Hour	10^4	Yes	Terrestrial	2.26667e+07	1.86667e+07	2.06667e+07	2.82843e+06
Bacteria	1 Hour	10^8	No	Terrestrial	0	0	0	0
Bacteria	1 Hour	None	Yes	Terrestrial	1.83333e+07	1800000	1.00667e+07	1.16908e+07
Bacteria	2 Hour	10^2	Yes	Terrestrial	1.15541e+06	1.13514e+06	1.14527e+06	14333.2
Bacteria	2 Hour	10^2	Yes	Terrestrial	763158	1.15789e+06	960526	279121
Bacteria	2 Hour	10^2	Yes	Terrestrial	795181	993976	894578	140569
Bacteria	2 Hour	10^4	Yes	Terrestrial	991935	1.01613e+06	1.00403e+06	17107.4
Bacteria	2 Hour	10^4	Yes	Terrestrial	1.00671e+06	624161	815436	270504
Bacteria	2 Hour	10^4	Yes	Terrestrial	340909	1.36364e+06	852273	723177
Bacteria	2 Hour	10^8	No	Terrestrial	0	0	0	0
Bacteria	2 Hour	None	Yes	Terrestrial	1.02041e+07	9.79592e+06	10000000	288615
Bacteria	4 Hour	10^2	Yes	Terrestrial	500	1500	1000	707.107
Bacteria	4 Hour	10^2	Yes	Terrestrial	400	400	400	0
Bacteria	4 Hour	10^2	Yes	Terrestrial	200	200	200	0
Bacteria	4 Hour	10^4	Yes	Terrestrial	200	200	200	0
Bacteria	4 Hour	10^4	Yes	Terrestrial	100	100	100	0
Bacteria	4 Hour	10^4	Yes	Terrestrial	200	0	100	141.421
Bacteria	4 Hour	10^8	No	Terrestrial	100	0	50	70.7107
Bacteria	4 Hour	None	Yes	Terrestrial	22000000	24000000	23000000	1.41421e+06
Bacteria	23 Days	10^4	Yes	Terrestrial	3500000	6400000	4950000	2.05061e+06
Bacteria	23 Days	10^4	Yes	Terrestrial	48000000	72000000	60000000	1.69706e+07
Bacteria	23 Days	10^4	Yes	Terrestrial	56000000	46000000	51000000	7.07107e+06
Bacteria	23 Days	10^8	No	Terrestrial	0	0	0	0
Bacteria	23 Days	None	Yes	Terrestrial	7.81609e+06	1.21839e+07	10000000	3.08851e+06
Bacteria	1 Hour	10^2	Yes	Microgravity	50	50	50	0
Bacteria	1 Hour	10^2	Yes	Microgravity	90	80	85	7.07107
Bacteria	1 Hour	10^2	Yes	Microgravity	110	110	110	0
Bacteria	1 Hour	10^4	Yes	Microgravity	10	10	10	0
Bacteria	1 Hour	10^4	Yes	Microgravity	0	20	10	14.1421
Bacteria	1 Hour	10^4	Yes	Microgravity	10	40	25	21.2132
Bacteria	1 Hour	10^8	No	Microgravity	0	0	0	0
Bacteria	1 Hour	None	Yes	Microgravity	30	20	25	7.07107
Bacteria	2 Hour	10^2	Yes	Microgravity	0	10	5	7.07107
Bacteria	2 Hour	10^2	Yes	Microgravity	120	130	125	7.07107
Bacteria	2 Hour	10^2	Yes	Microgravity	40	20	30	14.1421
Bacteria	2 Hour	10^4	Yes	Microgravity	0	10	5	7.07107
Bacteria	2 Hour	10^4	Yes	Microgravity	20	10	15	7.07107
Bacteria	2 Hour	10^4	Yes	Microgravity	0	30	15	21.2132
Bacteria	2 Hour	10^8	No	Microgravity	0	0	0	0
Bacteria	2 Hour	None	Yes	Microgravity	60	40	50	14.1421
Bacteria	4 Hour	10^2	Yes	Microgravity	250	230	240	14.1421
Bacteria	4 Hour	10^2	Yes	Microgravity	210	230	220	14.1421
Bacteria	4 Hour	10^2	Yes	Microgravity	340	580	460	169.706
Bacteria	4 Hour	10^4	Yes	Microgravity	470	650	560	127.279
Bacteria	4 Hour	10^4	Yes	Microgravity	60	50	55	7.07107
Bacteria	4 Hour	10^4	Yes	Microgravity	440	490	465	35.3553
Bacteria	4 Hour	10^8	No	Microgravity	0	0	0	0
Bacteria	4 Hour	None	Yes	Microgravity	2000000	2400000	2200000	282843
Bacteria	23 Days	10^4	Yes	Microgravity	870	1010	940	98.9949
Bacteria	23 Days	10^4	Yes	Microgravity	100	40	70	42.4264
Bacteria	23 Days	10^4	Yes	Microgravity	420	390	405	21.2132
Bacteria	23 Days	10^8	No	Microgravity	0	0	0	0
Bacteria	23 Days	None	Yes	Microgravity	2600000	1500000	2050000	777817

## Sheet: Figure_3
All Phage Mutations - Figure 3, Base Dataset for S1, S2
position	mutation	Terrestrial Replicate 1	Terrestrial Replicate 2	Terrestrial Replicate 3	Microgravity Replicate 1	Microgravity Replicate 2	Microgravity Replicate 3	annotation	gene
74	T→G		0.0004					intergenic (–/‑851)	– / → unnamed protein product; gene 0.3_ inhibits EcoB a nd EcoK host restriction
78	T→G				0.00062		0.00049	intergenic (–/‑847)	– / → unnamed protein product; gene 0.3_ inhibits EcoB a nd EcoK host restriction
88	G→T		0.00046	0.0015				intergenic (–/‑837)	– / → unnamed protein product; gene 0.3_ inhibits EcoB a nd EcoK host restriction
89	G→T			0.00063				intergenic (–/‑836)	– / → unnamed protein product; gene 0.3_ inhibits EcoB a nd EcoK host restriction
95	C→A			0.00066				intergenic (–/‑830)	– / → unnamed protein product; gene 0.3_ inhibits EcoB a nd EcoK host restriction
99	G→T		0.00041	0.0016				intergenic (–/‑826)	– / → unnamed protein product; gene 0.3_ inhibits EcoB a nd EcoK host restriction
100	G→T			0.00042				intergenic (–/‑825)	– / → unnamed protein product; gene 0.3_ inhibits EcoB a nd EcoK host restriction
104	G→T			0.00088				intergenic (–/‑821)	– / → unnamed protein product; gene 0.3_ inhibits EcoB a nd EcoK host restriction
105	G→T		0.00041	0.00092				intergenic (–/‑820)	– / → unnamed protein product; gene 0.3_ inhibits EcoB a nd EcoK host restriction
106	G→T			0.00052				intergenic (–/‑819)	– / → unnamed protein product; gene 0.3_ inhibits EcoB a nd EcoK host restriction
114	C→A			0.0009				intergenic (–/‑811)	– / → unnamed protein product; gene 0.3_ inhibits EcoB a nd EcoK host restriction
117	G→T		0.00044	0.001				intergenic (–/‑808)	– / → unnamed protein product; gene 0.3_ inhibits EcoB a nd EcoK host restriction
129	G→T		0.00047	0.0015				intergenic (–/‑796)	– / → unnamed protein product; gene 0.3_ inhibits EcoB a nd EcoK host restriction
130	G→T			0.00051				intergenic (–/‑795)	– / → unnamed protein product; gene 0.3_ inhibits EcoB a nd EcoK host restriction
138	C→A			0.00034				intergenic (–/‑787)	– / → unnamed protein product; gene 0.3_ inhibits EcoB a nd EcoK host restriction
6.04306	+C				0.0032			intergenic (–/‑780)	– / → unnamed protein product; gene 0.3_ inhibits EcoB a nd EcoK host restriction
6.33403	+C				0.00023			intergenic (–/‑773)	– / → unnamed protein product; gene 0.3_ inhibits EcoB a nd EcoK host restriction
158	C→A		0.00018	0.0004				intergenic (–/‑767)	– / → unnamed protein product; gene 0.3_ inhibits EcoB a nd EcoK host restriction
160	T→C		0.0012					intergenic (–/‑765)	– / → unnamed protein product; gene 0.3_ inhibits EcoB a nd EcoK host restriction
171	G→C		0.00036					intergenic (–/‑754)	– / → unnamed protein product; gene 0.3_ inhibits EcoB a nd EcoK host restriction
175	C→T		0.00092					intergenic (–/‑750)	– / → unnamed protein product; gene 0.3_ inhibits EcoB a nd EcoK host restriction
224	C→T						0.079	intergenic (–/‑701)	– / → unnamed protein product; gene 0.3_ inhibits EcoB a nd EcoK host restriction
227	C→A			0.00034				intergenic (–/‑698)	– / → unnamed protein product; gene 0.3_ inhibits EcoB a nd EcoK host restriction
240	C→A		0.00018					intergenic (–/‑685)	– / → unnamed protein product; gene 0.3_ inhibits EcoB a nd EcoK host restriction
248	C→A			0.0006				intergenic (–/‑677)	– / → unnamed protein product; gene 0.3_ inhibits EcoB a nd EcoK host restriction
249	C→A		0.00045	0.0012				intergenic (–/‑676)	– / → unnamed protein product; gene 0.3_ inhibits EcoB a nd EcoK host restriction
307	C→A			0.00032				intergenic (–/‑618)	– / → unnamed protein product; gene 0.3_ inhibits EcoB a nd EcoK host restriction
333	C→A			0.00036				intergenic (–/‑592)	– / → unnamed protein product; gene 0.3_ inhibits EcoB a nd EcoK host restriction
369	C→A			0.00039				intergenic (–/‑556)	– / → unnamed protein product; gene 0.3_ inhibits EcoB a nd EcoK host restriction
387	T→C						0.00053	intergenic (–/‑538)	– / → unnamed protein product; gene 0.3_ inhibits EcoB a nd EcoK host restriction
399	A→C						0.00093	intergenic (–/‑526)	– / → unnamed protein product; gene 0.3_ inhibits EcoB a nd EcoK host restriction
448	T→A						0.00022	intergenic (–/‑477)	– / → unnamed protein product; gene 0.3_ inhibits EcoB a nd EcoK host restriction
462	T→G	0.00025	0.00019			0.00037		intergenic (–/‑463)	– / → unnamed protein product; gene 0.3_ inhibits EcoB a nd EcoK host restriction
505	G→T		0.00035	0.00097				intergenic (–/‑420)	– / → unnamed protein product; gene 0.3_ inhibits EcoB a nd EcoK host restriction
506	G→T			0.00062				intergenic (–/‑419)	– / → unnamed protein product; gene 0.3_ inhibits EcoB a nd EcoK host restriction
511	C→T		0.00025					intergenic (–/‑414)	– / → unnamed protein product; gene 0.3_ inhibits EcoB a nd EcoK host restriction
526	C→A			0.00047				intergenic (–/‑399)	– / → unnamed protein product; gene 0.3_ inhibits EcoB a nd EcoK host restriction
527	C→A			0.00093				intergenic (–/‑398)	– / → unnamed protein product; gene 0.3_ inhibits EcoB a nd EcoK host restriction
538	G→T			0.00055				intergenic (–/‑387)	– / → unnamed protein product; gene 0.3_ inhibits EcoB a nd EcoK host restriction
539	G→T		0.0004	0.0012				intergenic (–/‑386)	– / → unnamed protein product; gene 0.3_ inhibits EcoB a nd EcoK host restriction
540	G→T			0.00034				intergenic (–/‑385)	– / → unnamed protein product; gene 0.3_ inhibits EcoB a nd EcoK host restriction
545	A→C		0.00084	0.0011	0.00059	0.00087		intergenic (–/‑380)	– / → unnamed protein product; gene 0.3_ inhibits EcoB a nd EcoK host restriction
594	A→T	0.00015						intergenic (–/‑331)	– / → unnamed protein product; gene 0.3_ inhibits EcoB a nd EcoK host restriction
606	Δ125 bp						0.0004	intergenic (–/‑195)	– / → unnamed protein product; gene 0.3_ inhibits EcoB a nd EcoK host restriction
610	C→T		0.00053					intergenic (–/‑315)	– / → unnamed protein product; gene 0.3_ inhibits EcoB a nd EcoK host restriction
652	G→T		0.00063	0.0015				intergenic (–/‑273)	– / → unnamed protein product; gene 0.3_ inhibits EcoB a nd EcoK host restriction
665	C→G				0.0001			intergenic (–/‑260)	– / → unnamed protein product; gene 0.3_ inhibits EcoB a nd EcoK host restriction
676	C→G				0.00012	0.00019		intergenic (–/‑249)	– / → unnamed protein product; gene 0.3_ inhibits EcoB a nd EcoK host restriction
683	G→C					0.00032		intergenic (–/‑242)	– / → unnamed protein product; gene 0.3_ inhibits EcoB a nd EcoK host restriction
711	C→G				0.00019			intergenic (–/‑214)	– / → unnamed protein product; gene 0.3_ inhibits EcoB a nd EcoK host restriction
735	G→T			0.00037				intergenic (–/‑190)	– / → unnamed protein product; gene 0.3_ inhibits EcoB a nd EcoK host restriction
763	G→A		0.00032					intergenic (–/‑162)	– / → unnamed protein product; gene 0.3_ inhibits EcoB a nd EcoK host restriction
868	G→T		0.00061	0.0019		0.00037		intergenic (–/‑57)	– / → unnamed protein product; gene 0.3_ inhibits EcoB a nd EcoK host restriction
869	G→T		0.00026	0.00075				intergenic (–/‑56)	– / → unnamed protein product; gene 0.3_ inhibits EcoB a nd EcoK host restriction
879	G→T		0.00028	0.00036				intergenic (–/‑46)	– / → unnamed protein product; gene 0.3_ inhibits EcoB a nd EcoK host restriction
885	C→A		0.00022	0.00087				intergenic (–/‑40)	– / → unnamed protein product; gene 0.3_ inhibits EcoB a nd EcoK host restriction
944	C→T		0.00036					T7I (ACT→ATT)	gene 0.3
1009	C→A			0.00033				R29S (CGT→AGT)	gene 0.3
1019	A→C		0.00046					D32A (GAT→GCT)	gene 0.3
1065	G→A		0.00092					P47P (CCG→CCA)	gene 0.3
1074	C→T		0.00023					Y50Y (TAC→TAT)	gene 0.3
1089	C→T		0.00084					S55S (AGC→AGT)	gene 0.3
1096	G→A					0.0032		A58T (GCA→ACA)	gene 0.3
1104	G→T		0.00049	0.0015		0.00037		E60D (GAG→GAT)	gene 0.3
1120	T→G			0.00025		0.00042		F66V (TTC→GTC)	gene 0.3
1204	C→A			0.00036				L94I (CTC→ATC)	gene 0.3
1208	G→T		0.0003	0.00062				W95L (TGG→TTG)	gene 0.3
1254	G→T			0.00038				E110D (GAG→GAT)	gene 0.3
1301	C→T						0.00044	Y8Y (TAC→TAT)	gene 0.4
1302	G→T			0.00044				G9C (GGT→TGT)	gene 0.4
1317	A→C				0.00038	0.00029		T14P (ACT→CCT)	gene 0.4
1352	C→T			0.00038				G25G (GGC→GGT)	gene 0.4
1443	G→T		0.00024	0.00044				intergenic (+10/‑53)	unnamed protein product; gene 0.4 → / → unnamed protein product; gene 0.5
1489	G→T		0.00036	0.0015				intergenic (+56/‑7)	unnamed protein product; gene 0.4 → / → unnamed protein product; gene 0.5
1490	G→T			0.00038				intergenic (+57/‑6)	unnamed protein product; gene 0.4 → / → unnamed protein product; gene 0.5
1504	G→A		0.0014					M3I (ATG→ATA)	gene 0.5
1514	G→T			0.00039				G7C (GGT→TGT)	gene 0.5
1556	G→T			0.00071				G21W (GGG→TGG)	gene 0.5
1571	G→A					1	1	V26I (GTA→ATA)	gene 0.5
1622	G→T			0.00041				G43W (GGG→TGG) ‡	gene 0.5
1623	G→T		0.00035	0.0012				G43V (GGG→GTG) ‡	gene 0.5
1673	A→C					0.00023		N13T (AAC→ACC)	Gene 0.6B
1673	A→C					0.00023		N13T (AAC→ACC)	Gene 0.6A
1675	G→T		0.00027	0.001				G14W (GGG→TGG) ‡	Gene 0.6B
1675	G→T		0.00027	0.001				G14W (GGG→TGG) ‡	Gene 0.6A
1676	G→T		0.00044	0.0012				G14V (GGG→GTG) ‡	Gene 0.6B
1676	G→T		0.00044	0.0012				G14V (GGG→GTG) ‡	Gene 0.6A
1699	G→T			0.00078				G22W (GGG→TGG) ‡	Gene 0.6B
1699	G→T			0.00078				G22W (GGG→TGG) ‡	Gene 0.6A
1700	G→T			0.00045				G22V (GGG→GTG) ‡	Gene 0.6B
1700	G→T			0.00045				G22V (GGG→GTG) ‡	Gene 0.6A
1709	T→A		0.00024					M25K (ATG→AAG)	Gene 0.6B
1709	T→A		0.00024					M25K (ATG→AAG)	Gene 0.6A
1822	C→A		0.00041	0.0017				P9P (CCC→CCA)	Gene 0.6B
1827	G→A	0.0024	0.031					G11D (GGC→GAC)	Gene 0.6B
1837	C→T			0.00023				Y14Y (TAC→TAT)	Gene 0.6B
1904	G→T		0.00027	0.001				G37W (GGG→TGG)	Gene 0.6B
1907	C→T			0.00033				R38W (CGG→TGG)	Gene 0.6B
1915	C→T		0.0011					G40G (GGC→GGT)	Gene 0.6B
1921	C→T		0.00023					D42D (GAC→GAT)	Gene 0.6B
1995	A→C							intergenic (+23/‑26)	unnamed protein product; possible gene 0.6B → / → unnamed protein product; gene 0.7_ protein kinase
2025	A→C							N2T (AAC→ACC)	Gene 0.7
2096	G→T			0.00049				G26C (GGT→TGT)	Gene 0.7
2125	G→T			0.00033				M35I (ATG→ATT) ‡	Gene 0.7
2130	A→C				0.00021			N37T (AAC→ACC)	Gene 0.7
2151	A→C					0.00041		E44A (GAG→GCG)	Gene 0.7
2185	A→C					0.00031		Q55H (CAA→CAC)	Gene 0.7
2200	C→A			0.00044				T60T (ACC→ACA)	Gene 0.7
2222	G→A			0.00026				A68T (GCA→ACA)	Gene 0.7
2225	G→T		0.00033	0.00095				G69W (GGG→TGG) ‡	Gene 0.7
2226	G→T		0.00028	0.00042				G69V (GGG→GTG) ‡	Gene 0.7
2274	C→A		0.0003	0.0016				P85Q (CCG→CAG)	Gene 0.7
2299	G→T			0.00044				K93N (AAG→AAT)	Gene 0.7
2302	G→T		0.00023	0.00088				V94V (GTG→GTT)	Gene 0.7
2327	G→A	0.0003						A103T (GCA→ACA)	Gene 0.7
2359	G→T		0.00046	0.0013				Q113H (CAG→CAT)	Gene 0.7
2360	G→T			0.00071				G114C (GGT→TGT)	Gene 0.7
2376	C→A			0.0013				P119H (CCT→CAT)	Gene 0.7
2416	G→T			0.00038				T132T (ACG→ACT)	Gene 0.7
2465	C→A		0.00046	0.0017				H149N (CAT→AAT)	Gene 0.7
2538	G→T			0.00091				W173L (TGG→TTG) ‡	Gene 0.7
2539	G→T			0.00048				W173C (TGG→TGT) ‡	Gene 0.7
2566	A→C		0.00033					K182N (AAA→AAC)	Gene 0.7
2587	G→T		0.00034	0.0021		0.00047		E189D (GAG→GAT)	Gene 0.7
2615	G→T		0.00035	0.00094				G199W (GGG→TGG)	Gene 0.7
2646	C→A			0.00034				P209Q (CCA→CAA)	Gene 0.7
2661	C→A		0.00049	0.0014		0.00037		P214Q (CCG→CAG)	Gene 0.7
2708	C→A		0.00024	0.00054				P230T (CCT→ACT) ‡	Gene 0.7
2709	C→A		0.00028	0.001				P230H (CCT→CAT) ‡	Gene 0.7
2774	C→A		0.00033	0.0016				R252S (CGT→AGT)	Gene 0.7
2774	C→T						0.00086	R252C (CGT→TGT)	Gene 0.7
2791	G→T		0.00035	0.00093				E257D (GAG→GAT)	Gene 0.7
2792	G→T		0.00076	0.0021		0.00047		G258W (GGG→TGG)	Gene 0.7
2873	G→A		0.00036					A285T (GCT→ACT)	Gene 0.7
2886	G→T		0.00042	0.0013				W289L (TGG→TTG)	Gene 0.7
2961	G→T		0.00037	0.00087				W314L (TGG→TTG) ‡	Gene 0.7
2962	G→T			0.00036				W314C (TGG→TGT) ‡	Gene 0.7
2978	G→T			0.00085				G320W (GGG→TGG) ‡	Gene 0.7
2979	G→T		0.00024	0.0005				G320V (GGG→GTG) ‡	Gene 0.7
3064	C→T			0.00025				N348N (AAC→AAT)	Gene 0.7
3126	G→T		0.00031	0.0016				intergenic (+26/‑45)	unnamed protein product; gene 0.7_ protein kinase → / → unnamed protein product; gene 1_ T7 RNA polymerase
3127	G→T			0.00043				intergenic (+27/‑44)	unnamed protein product; gene 0.7_ protein kinase → / → unnamed protein product; gene 1_ T7 RNA polymerase
3215	A→C	0.00037			0.00027		0.00032	E15D (GAA→GAC)	Gene 1
3229	C→A		0.00048	0.0016				P20Q (CCG→CAG)	Gene 1
3285	C→A		0.00027					L39I (CTT→ATT)	Gene 1
3308	G→T		0.00041	0.0012				M46I (ATG→ATT)	Gene 1
3330	A→T		0.00043					M54L (ATG→TTG)	Gene 1
3362	T→A					0.00047		V64V (GTT→GTA)	Gene 1
3398	C→A			0.00042				T76T (ACC→ACA)	Gene 1
3399	C→A		0.00039	0.0013				L77I (CTA→ATA)	Gene 1
3406	C→A		0.0004	0.0012				P79H (CCT→CAT)	Gene 1
3442	A→T	0.0009						E91V (GAA→GTA)	Gene 1
3469	C→A		0.0005	0.00097				P100Q (CCG→CAG)	Gene 1
3598	G→T		0.00024	0.00069				R143L (CGG→CTG)	Gene 1
3609	G→C			0.016				D147H (GAC→CAC)	Gene 1
3611	C→T		0.0003					D147D (GAC→GAT)	Gene 1
3639	C→A			0.00041				L157I (CTT→ATT)	Gene 1
3686	G→A	0.0005						K172K (AAG→AAA)	Gene 1
3693	G→T			0.0011				G175W (GGG→TGG)	Gene 1
3749	G→T		0.00048	0.002				K193N (AAG→AAT)	Gene 1
3750	G→T			0.00044				G194C (GGT→TGT) ‡	Gene 1
3751	G→A			0.0012				G194D (GGT→GAT) ‡	Gene 1
3939	C→A		0.00061	0.0019	0.00032			R257S (CGT→AGT)	Gene 1
3948	G→A	0.00032						A260T (GCG→ACG)	Gene 1
3965	T→G			0.005				S265S (TCT→TCG)	Gene 1
3991	C→T					0.00043		P274L (CCT→CTT)	Gene 1
4030	G→T		0.00022	0.00063				W287L (TGG→TTG)	Gene 1
4051	T→C		0.0039					L294P (CTG→CCG)	Gene 1
4115	G→T			0.00035				E315D (GAG→GAT)	Gene 1
4134	A→T			0.0003				I322F (ATT→TTT)	Gene 1
4227	C→A			0.00045				P353T (CCT→ACT) ‡	Gene 1
4228	C→A			0.0011				P353H (CCT→CAT) ‡	Gene 1
4252	C→A			0.00081				P361Q (CCG→CAG)	Gene 1
4420	C→A		0.00026	0.00086				P417H (CCT→CAT)	Gene 1
4471	C→A		0.00038	0.0014				P434Q (CCG→CAG)	Gene 1
4476	G→T			0.00038				G436C (GGT→TGT)	Gene 1
4505	G→A		0.0011					T445T (ACG→ACA)	Gene 1
4510	C→T		0.0042					A447V (GCG→GTG)	Gene 1
4560	G→T			0.00046				G464C (GGT→TGT)	Gene 1
4567	A→C			0.0011	0.00065	0.0015	0.001	N466T (AAC→ACC)	Gene 1
4574	G→T		0.00039	0.0013		0.00046		A468A (GCG→GCT)	Gene 1
4597	C→A			0.00086				P476H (CCT→CAT)	Gene 1
4610	G→A		0.00085					K480K (AAG→AAA)	Gene 1
4634	C→G		0.00034					N488K (AAC→AAG)	Gene 1
4672	G→T			0.00035				W501L (TGG→TTG)	Gene 1
4675	G→T			0.001				W502L (TGG→TTG)	Gene 1
4728	G→T		0.00024	0.00079				G520W (GGG→TGG) ‡	Gene 1
4729	G→T		0.00031	0.0013				G520V (GGG→GTG) ‡	Gene 1
4730	G→T			0.00038				G520G (GGG→GGT) ‡	Gene 1
4764	C→A		0.0004	0.0018				L532I (CTT→ATT)	Gene 1
4782	G→T		0.00043	0.0014				G538W (GGG→TGG) ‡	Gene 1
4783	G→T			0.0004				G538V (GGG→GTG) ‡	Gene 1
4821	C→A			0.00038				R551R (CGA→AGA)	Gene 1
4844	G→T			0.00037				A558A (GCG→GCT)	Gene 1
4853	G→A					0.0059		L561L (TTG→TTA)	Gene 1
4884	G→T		0.00028	0.0011				G572W (GGG→TGG) ‡	Gene 1
4885	G→T			0.00045				G572V (GGG→GTG) ‡	Gene 1
4935	G→T			0.00061				G589W (GGG→TGG)	Gene 1
4958	C→A			0.00045				T596T (ACC→ACA)	Gene 1
4963	C→G	0.0021						T598S (ACC→AGC)	Gene 1
4988	T→G	0.0031	0.0011					S606S (TCT→TCG)	Gene 1
5003	G→T			0.00084				L611L (CTG→CTT)	Gene 1
5087	C→T		0.00024					Y639Y (TAC→TAT)	Gene 1
5088	G→T		0.00051	0.0018				G640W (GGG→TGG)	Gene 1
5114	A→C	0.00046	0.00037	0.00092	0.00093	0.0014	0.00049	Q648H (CAA→CAC)	Gene 1
5159	G→T		0.00049	0.0017				K663N (AAG→AAT)	Gene 1
5160	G→T			0.00047				G664C (GGT→TGT)	Gene 1
5215	G→T			0.00055				W682L (TGG→TTG)	Gene 1
5254	C→T		0.00096					A695V (GCA→GTA)	Gene 1
5297	G→T		0.00029					E709D (GAG→GAT)	Gene 1
5350	G→T		0.00069	0.0015				W727L (TGG→TTG)	Gene 1
5371	C→A			0.00083				P734H (CCT→CAT)	Gene 1
5560	G→T		0.0004	0.00096				W797L (TGG→TTG)	Gene 1
5576	C→T		0.00043					Y802Y (TAC→TAT)	Gene 1
5592	G→A		0.00066					A808T (GCA→ACA)	Gene 1
5613	G→T		0.00024					G815C (GGT→TGT)	Gene 1
5668	T→G				0.00028			V833G (GTT→GGT)	Gene 1
5698	C→T				0.00049			A843V (GCT→GTT)	Gene 1
5772	G→T			0.00054				G868C (GGT→TGT)	Gene 1
5812	C→T		0.00028					A881V (GCG→GTG)	Gene 1
5850	G→T			0.0015				intergenic (+28/‑157)	unnamed protein product; gene 1_ T7 RNA polymerase → / → unnamed protein product; gene 1.1
5951	C→A			0.00043				intergenic (+129/‑56)	unnamed protein product; gene 1_ T7 RNA polymerase → / → unnamed protein product; gene 1.1
5952	C→A			0.0011				intergenic (+130/‑55)	unnamed protein product; gene 1_ T7 RNA polymerase → / → unnamed protein product; gene 1.1
5959	(TTAACTTTAAGACCCTTAAGTG)1→2				0.003			intergenic (+137/‑48)	unnamed protein product; gene 1_ T7 RNA polymerase → / → unnamed protein product; gene 1.1
6037	T→A					0.00057	0.00037	S11T (TCT→ACT)	Gene 1.1
6044	G→A				0.0005			R13H (CGT→CAT)	Gene 1.1
6064	G→C			0.00067				A20P (GCA→CCA)	Gene 1.1
6073	G→T			0.0007				G23C (GGT→TGT)	Gene 1.1
6122	G→T			0.0009				W39L (TGG→TTG)	Gene 1.1
6123	G→A		0.00038					W39* (TGG→TGA)	Gene 1.1
6126	G→T		0.0004	0.0015				E40D (GAG→GAT)	Gene 1.1
6127	G→T			0.00043				G41C (GGT→TGT)	Gene 1.1
6139	G→T		0.00027	0.00053				M1I (ATG→ATT) †	Gene 1.2
6274	G→T			0.00045				E46D (GAG→GAT)	Gene 1.2
6325	G→C			0.00021				E63D (GAG→GAC)	Gene 1.2
6397	C→T			0.00057				intergenic (+3/‑78)	unnamed protein product; gene 1.2_ inhibits host d GTP triphosphohydrolase [8] _target for F plasmid exclusio n [11] → / → unnamed protein product; gene 1.3_ DNA ligase
6409	G→T			0.00069				intergenic (+15/‑66)	unnamed protein product; gene 1.2_ inhibits host d GTP triphosphohydrolase [8] _target for F plasmid exclusio n [11] → / → unnamed protein product; gene 1.3_ DNA ligase
6462	G→T			0.00037				intergenic (+68/‑13)	unnamed protein product; gene 1.2_ inhibits host d GTP triphosphohydrolase [8] _target for F plasmid exclusio n [11] → / → unnamed protein product; gene 1.3_ DNA ligase
6497	C→A		0.00042	0.0019				P8Q (CCG→CAG)	Gene 1.3
6550	G→A	0.0007						A26T (GCT→ACT)	Gene 1.3
6553	G→T			0.00095				G27W (GGG→TGG) ‡	Gene 1.3
6554	G→T			0.00053				G27V (GGG→GTG) ‡	Gene 1.3
6578	A→G				0.002			Y35C (TAC→TGC)	Gene 1.3
6592	G→T		0.00028	0.00098				G40W (GGG→TGG)	Gene 1.3
6676	G→T		0.00033	0.0015				G68W (GGG→TGG)	Gene 1.3
6725	A→T		0.00018					Y84F (TAC→TTC)	Gene 1.3
6741	G→A		0.00044					M89I (ATG→ATA)	Gene 1.3
6748	G→T			0.0011				G92W (GGG→TGG) ‡	Gene 1.3
6749	G→T		0.00026	0.00052				G92V (GGG→GTG) ‡	Gene 1.3
6765	G→T		0.0011	0.0026		0.00057		K97N (AAG→AAT)	Gene 1.3
6785	G→T			0.0005				G104V (GGG→GTG)	Gene 1.3
6882	C→A			0.0011				P136P (CCC→CCA)	Gene 1.3
6932	C→A		0.00026	0.0012				P153Q (CCG→CAG)	Gene 1.3
7031	C→A			0.00088				P186H (CCT→CAT)	Gene 1.3
7077	G→T			0.00038				M201I (ATG→ATT)	Gene 1.3
7125	G→C		0.00057					E217D (GAG→GAC)	Gene 1.3
7126	G→C			0.0018				G218R (GGT→CGT) ‡	Gene 1.3
7132	A→C						0.0015	I220L (ATT→CTT)	Gene 1.3
7145	C→A		0.00033	0.0011				P224Q (CCG→CAG)	Gene 1.3
7158	T→G				0.00065			Y228* (TAT→TAG)	Gene 1.3
7224	G→T			0.00087				Q250H (CAG→CAT)	Gene 1.3
7225	G→T			0.00045				G251C (GGT→TGT)	Gene 1.3
7235	G→T		0.00078	0.0022				W254L (TGG→TTG) ‡	Gene 1.3
7236	G→T		0.00072	0.003		0.00055		W254C (TGG→TGT) ‡	Gene 1.3
7237	G→T			0.00054				G255C (GGT→TGT)	Gene 1.3
7371	C→A			0.0007				T299T (ACC→ACA)	Gene 1.3
7372	C→A		0.00033	0.0018				L300I (CTA→ATA)	Gene 1.3
7382	G→T		0.00035	0.00098				W303L (TGG→TTG) ‡	Gene 1.3
7383	G→T		0.00027	0.0013				W303C (TGG→TGT) ‡	Gene 1.3
7397	C→A		0.00027	0.0013				P308Q (CCA→CAA)	Gene 1.3
7401	C→T			0.00031				Y309Y (TAC→TAT)	Gene 1.3
7406	T→G	0.0006		0.0013				I311S (ATT→AGT)	Gene 1.3
7435	C→A			0.00037				P321T (CCT→ACT) ‡	Gene 1.3
7436	C→A		0.00043	0.0015				P321H (CCT→CAT) ‡	Gene 1.3
7448	G→T			0.00095				W325L (TGG→TTG)	Gene 1.3
7502	C→A			0.0011				P343Q (CCA→CAA)	Gene 1.3
7538	C→A		0.00046	0.0015		0.0006		P355H (CCT→CAT)	Gene 1.3
7573	G→T		0.00048	0.0014		0.0007		intergenic (+19/‑35)	unnamed protein product; gene 1.3_ DNA ligase → / → unnamed protein product; gene 1.4
7577	G→T		0.00031	0.00066				intergenic (+23/‑31)	unnamed protein product; gene 1.3_ DNA ligase → / → unnamed protein product; gene 1.4
7604	C→T						0.0027	intergenic (+50/‑4)	unnamed protein product; gene 1.3_ DNA ligase → / → unnamed protein product; gene 1.4
7611	T→G			0.00022				F2V (TTT→GTT)	Gene 1.4
7683	C→A			0.00082				P26T (CCT→ACT) ‡	Gene 1.4
7684	C→A		0.00052	0.0024		0.00051		P26H (CCT→CAT) ‡	Gene 1.4
7705	T→G						0.00055	V33G (GTT→GGT)	Gene 1.4
7781	G→T			0.00039				intergenic (+18/‑10)	unnamed protein product; gene 1.4 → / → unnamed protein product; gene 1.5
7792	53 bp x 2	0.00061						duplication	Gene 1.5
7952	G→A		0.0013					R16H (CGC→CAC)	Gene 1.6
7969	A→T							I22F (ATC→TTC)	Gene 1.6
7977	T→G			0.00036			0.00036	C24W (TGT→TGG)	Gene 1.6
7981	A→T		0.0002					S26C (AGC→TGC)	Gene 1.6
7986	G→C						0.00018	E27D (GAG→GAC)	Gene 1.6
8003	C→A			0.00047				P33H (CCT→CAT)	Gene 1.6
8005	C→A			0.00055				L34I (CTT→ATT)	Gene 1.6
8022	T→A						0.00032	V39V (GTT→GTA)	Gene 1.6
8075	C→A	0.001	0.00094	0.0011	0.00096			A57E (GCA→GAA)	Gene 1.6
8116	C→A			0.0017				R71S (CGC→AGC)	Gene 1.6
8123	C→A		0.00039	0.00086				P73Q (CCG→CAG)	Gene 1.6
8145	A→C	0.00045				0.00069	0.00071	K80N (AAA→AAC)	Gene 1.6
8168	G→T		0.00028	0.00062				M1I (ATG→ATT) †	Gene 1.7
8191	G→T			0.00056				W9L (TGG→TTG)	Gene 1.7
8206	C→A		0.00034	0.0014				P14Q (CCG→CAG)	Gene 1.7
8223	G→T		0.00039	0.0015				G20W (GGG→TGG) ‡	Gene 1.7
8224	G→T			0.00039				G20V (GGG→GTG) ‡	Gene 1.7
8253	C→A			0.0004				R30S (CGT→AGT)	Gene 1.7
8266	C→G			0.00018				T34S (ACC→AGC)	Gene 1.7
8344	G→A			0.00038				R60H (CGC→CAC)	Gene 1.7
8347	C→A		0.00035	0.0011				P61Q (CCA→CAA)	Gene 1.7
8388	C→A			0.00055				P75T (CCT→ACT) ‡	Gene 1.7
8389	C→A		0.00029	0.0013				P75H (CCT→CAT) ‡	Gene 1.7
8404	C→A		0.0007	0.0014				P80H (CCC→CAC) ‡	Gene 1.7
8405	C→A		0.00034	0.0012				P80P (CCC→CCA) ‡	Gene 1.7
8441	C→G			0.00087				I92M (ATC→ATG)	Gene 1.7
8455	C→A		0.0005	0.0011				P97Q (CCA→CAA)	Gene 1.7
8513	T→C		0.00064					A116A (GCT→GCC)	Gene 1.7
8526	G→T			0.00037				G121C (GGT→TGT)	Gene 1.7
8544	C→A			0.00097				H127N (CAC→AAC)	Gene 1.7
8615	G→T		0.00062	0.0016				K150N (AAG→AAT)	Gene 1.7
8704	C→T		0.0038					A180V (GCA→GTA)	Gene 1.7
8770	C→A		0.0006	0.0019				P8T (CCA→ACA) ‡	Gene 1.8
8771	C→A		0.00029	0.00085				P8Q (CCA→CAA) ‡	Gene 1.8
8831	G→T		0.00026	0.0012				W28L (TGG→TTG)	Gene 1.8
8876	G→T	0.00025						W43L (TGG→TTG)	Gene 1.8
8945	T→A					0.00057		F16L (TTT→TTA)	Gene 2
8994	G→A	0.0005	0.0029					A33T (GCT→ACT)	Gene 2
9002	C→A			0.00039				T35T (ACC→ACA)	Gene 2
9003	C→A		0.00041	0.0012				L36I (CTA→ATA)	Gene 2
9019	A→G		0.00084					E41G (GAG→GGG)	Gene 2
9024	G→A		0.00057					A43T (GCC→ACC)	Gene 2
9034	A→C					0.0037		Q46P (CAA→CCA)	Gene 2
9085	C→A			0.00044				P63Q (CCG→CAG)	Gene 2
9108	G→T		0.00034	0.0013				intergenic (+16/‑50)	unnamed protein product; gene 2_ inhibits E. coli RNA polymerase → / → unnamed protein product; gene 2.5_ single‑stranded DNA‑binding protein
9118	C→A			0.00038				intergenic (+26/‑40)	unnamed protein product; gene 2_ inhibits E. coli RNA polymerase → / → unnamed protein product; gene 2.5_ single‑stranded DNA‑binding protein
9119	C→A		0.00066	0.0014				intergenic (+27/‑39)	unnamed protein product; gene 2_ inhibits E. coli RNA polymerase → / → unnamed protein product; gene 2.5_ single‑stranded DNA‑binding protein
9170	A→T			0.00068				I5F (ATT→TTT)	Gene 2.5
9187	G→T			0.00082				L10L (CTG→CTT)	Gene 2.5
9251	G→T			0.00051				G32W (GGG→TGG)	Gene 2.5
9258	C→A		0.00045	0.0012				P34H (CCT→CAT)	Gene 2.5
9292	C→A			0.00063				P45P (CCC→CCA)	Gene 2.5
9303	C→A		0.00041	0.0012				P49Q (CCG→CAG)	Gene 2.5
9315	G→A			0.00039				R53H (CGT→CAT)	Gene 2.5
9383	A→G		0.00071					N76D (AAT→GAT)	Gene 2.5
9404	G→T			0.00039				G83C (GGT→TGT)	Gene 2.5
9430	G→T		0.00048	0.0018				E91D (GAG→GAT)	Gene 2.5
9534	A→C				0.00037			N126T (AAT→ACT)	Gene 2.5
9650	G→T			0.00041				G165C (GGT→TGT)	Gene 2.5
9726	G→T		0.0003					W190L (TGG→TTG)	Gene 2.5
9748	C→T				0.00037			N197N (AAC→AAT)	Gene 2.5
9804	G→T			0.00063				W216L (TGG→TTG)	Gene 2.5
9812	G→T						0.0048	D219Y (GAC→TAC)	Gene 2.5
9838	C→T					0.00046		D227D (GAC→GAT)	Gene 2.5
9867	G→T		0.00036	0.00097				R4L (CGG→CTG)	Gene 2.8
9905	G→T		0.00055	0.00087				G17W (GGG→TGG) ‡	Gene 2.8
9906	G→T			0.00046				G17V (GGG→GTG) ‡	Gene 2.8
9912	G→T			0.00095				W19L (TGG→TTG)	Gene 2.8
9922	G→T		0.00039	0.0011				Q22H (CAG→CAT)	Gene 2.8
9941	G→T		0.00034	0.00059				G29W (GGG→TGG)	Gene 2.8
9946	C→T		0.00032					Y30Y (TAC→TAT)	Gene 2.8
9947	G→T		0.00048	0.0015		0.00054		G31W (GGG→TGG)	Gene 2.8
10052	T→G		0.0021					C66G (TGT→GGT)	Gene 2.8
10061	C→A			0.00046				P69T (CCT→ACT) ‡	Gene 2.8
10062	C→A		0.00039	0.0014				P69H (CCT→CAT) ‡	Gene 2.8
10080	G→A	0.00079						G75E (GGA→GAA)	Gene 2.8
10117	G→T			0.001				K87N (AAG→AAT)	Gene 2.8
10118	G→T			0.00051				G88C (GGT→TGT)	Gene 2.8
10126	A→G						0.0014	S90S (TCA→TCG)	Gene 2.8
10132	G→T		0.0008	0.0021		0.00053		K92N (AAG→AAT)	Gene 2.8
10133	G→T		0.00078	0.0027		0.0008		G93W (GGG→TGG)	Gene 2.8
10203	G→A		0.0025					R116H (CGC→CAC)	Gene 2.8
10220	C→A		0.00045	0.00047				Q122K (CAA→AAA)	Gene 2.8
10247	G→T		0.00033	0.0014		0.00056		G131W (GGG→TGG)	Gene 2.8
10252	G→C	0.00036						R132S (AGG→AGC)	Gene 2.8
10261	C→T	0.00061	0.0041					G135G (GGC→GGT)	Gene 2.8
10322	G→T		0.0003					K22N (AAG→AAT)	Gene 3
10373	G→C				0.00028			W39C (TGG→TGC)	Gene 3
10377	G→C				0.00059		0.00031	V41L (GTG→CTG) ‡	Gene 3
10457	G→T		0.00036	0.00086				K67N (AAG→AAT)	Gene 3
10465	G→T			0.00088				W70L (TGG→TTG)	Gene 3
10501	G→T		0.00032	0.0007				R82M (AGG→ATG)	Gene 3
10512	C→A	0.00041						P86T (CCC→ACC)	Gene 3
10513	C→A		0.00047	0.0016				P86H (CCC→CAC) ‡	Gene 3
10514	C→A		0.00052	0.002				P86P (CCC→CCA) ‡	Gene 3
10606	G→A						0.0011	G117D (GGT→GAT)	Gene 3
10655	C→A			0.00092				P133P (CCC→CCA)	Gene 3
10669	C→A			0.00042				P138H (CCC→CAC) ‡	Gene 3
10670	C→A			0.0008				P138P (CCC→CCA) ‡	Gene 3
10730	C→T						0.00076	R9C (CGT→TGT)	Gene 3.5
10798	T→G	0.0012						R31R (CGT→CGG)	Gene 3.5
10825	G→T		0.00039	0.00063				Q40H (CAG→CAT)	Gene 3.5
10840	G→T		0.00029	0.0014				V45V (GTG→GTT)	Gene 3.5
10891	T→G			0.0012				D62E (GAT→GAG)	Gene 3.5
10907	T→A						0.00057	S68T (TCT→ACT)	Gene 3.5
10909	T→A				0.023			S68S (TCT→TCA)	Gene 3.5
10918	G→T		0.00028	0.0019				K71N (AAG→AAT)	Gene 3.5
10966	C→T		0.00098					D87D (GAC→GAT)	Gene 3.5
10976	A→G		0.0026					K91E (AAG→GAG)	Gene 3.5
10991	T→G						0.0068	F96V (TTT→GTT)	Gene 3.5
11003	C→A			0.00044				Q100K (CAA→AAA)	Gene 3.5
11014	C→A			0.00043				S103S (TCC→TCA)	Gene 3.5
11015	C→A			0.00095				L104I (CTT→ATT)	Gene 3.5
11072	C→A			0.0012				H123N (CAT→AAT)	Gene 3.5
11100	C→A		0.00042	0.0013		0.00065		P132H (CCT→CAT)	Gene 3.5
11111	C→A			0.00045				L136I (CTT→ATT)	Gene 3.5
11117	C→T		0.00059					R138C (CGT→TGT)	Gene 3.5
11124	G→T			0.00099				W140L (TGG→TTG)	Gene 3.5
11126	G→T				0.0012			E141* (GAG→TAG)	Gene 3.5
11154	G→A		0.00053					R150H (CGT→CAT)	Gene 3.5
11180	G→T		0.0004	0.0013				intergenic (+19/‑45)	unnamed protein product; gene 3.5_ lysozyme_inhibi ts T7 RNA polymerase [7] → / → unnamed protein product; gene 3.8
11200	C→A			0.0014				intergenic (+39/‑25)	unnamed protein product; gene 3.5_ lysozyme_inhibi ts T7 RNA polymerase [7] → / → unnamed protein product; gene 3.8
11216	G→T			0.00047				intergenic (+55/‑9)	unnamed protein product; gene 3.5_ lysozyme_inhibi ts T7 RNA polymerase [7] → / → unnamed protein product; gene 3.8
11224	A→T			0.00027				intergenic (+63/‑1)	unnamed protein product; gene 3.5_ lysozyme_inhibi ts T7 RNA polymerase [7] → / → unnamed protein product; gene 3.8
11267	C→T		0.00036					H15Y (CAT→TAT)	Gene 3.8
11280	G→T			0.0015				W19L (TGG→TTG)	Gene 3.8
11294	G→T			0.00062				G24W (GGG→TGG)	Gene 3.8
11358	A→T		0.00021					D45V (GAC→GTC)	Gene 3.8
11378	C→T				0.0024			P52S (CCA→TCA)	Gene 3.8
11379	C→A			0.00067				P52Q (CCA→CAA)	Gene 3.8
11391	C→T	0.00069						S56L (TCA→TTA)	Gene 3.8
11457	G→T		0.00033	0.0013				R78M (AGG→ATG)	Gene 3.8
11488	G→T		0.00036	0.0015				E88D (GAG→GAT)	Gene 3.8
11494	A→C	0.00087	0.00035	0.00045				K90N (AAA→AAC)	Gene 3.8
11505	T→G	0.00021						F94C (TTT→TGT)	Gene 3.8
11556	G→T		0.00031	0.0011				R111M (AGG→ATG)	Gene 3.8
								M1I (ATG→ATC) †	Gene 4A
11604	C→A			0.00042				H14N (CAC→AAC)	Gene 4A
11625	G→T			0.0012				G21W (GGG→TGG)	Gene 4A
11637	G→T		0.00033	0.00049				G25W (GGG→TGG)	Gene 4A
11637	G→T		0.00033	0.00049				M1I (ATG→ATT) †	Gene 4.1
11657	C→T		0.00068					D31D (GAC→GAT)	Gene 4A
11657	C→T		0.00068					T8M (ACG→ATG)	Gene 4.1
11738	C→A		0.0005	0.0012				P58P (CCC→CCA)	Gene 4A
11738	C→A		0.0005	0.0012				P35H (CCT→CAT)	Gene 4.1
11741	A→T						0.00029	S59S (TCA→TCT)	Gene 4A
11741	A→T						0.00029	Q36L (CAG→CTG)	Gene 4.1
11750	A→C			0.00046	0.0007		0.00067	K62N (AAA→AAC)	Gene 4A
11750	A→C			0.00046	0.0007		0.00067	N39T (AAC→ACC)	Gene 4.1
11778	G→T			0.00075				G72W (GGG→TGG) ‡	Gene 4A
11778	G→T			0.00075				G9W (GGG→TGG) ‡	Gene 4B
11779	G→T		0.00037	0.00058				G72V (GGG→GTG) ‡	Gene 4A
11779	G→T		0.00037	0.00058				G9V (GGG→GTG) ‡	Gene 4B
11899	G→T			0.00074				R112L (CGG→CTG)	Gene 4A
11899	G→T			0.00074				R49L (CGG→CTG)	Gene 4B
11991	G→T			0.00082				G143W (GGG→TGG)	Gene 4A
11991	G→T			0.00082				G80W (GGG→TGG)	Gene 4B
12098	G→T			0.00073				L178F (TTG→TTT)	Gene 4A
12098	G→T			0.00073				L115F (TTG→TTT)	Gene 4B
12099	G→T			0.00046				G179C (GGT→TGT)	Gene 4A
12099	G→T			0.00046				G116C (GGT→TGT)	Gene 4B
12114	G→A		0.0032					A184T (GCC→ACC)	Gene 4A
12114	G→A		0.0032					A121T (GCC→ACC)	Gene 4B
12114	G→T		0.0032					F136V (TTC→GTC)	Gene 4B
12164	A→C		0.00047					E200D (GAA→GAC)	Gene 4A
12164	A→C		0.00047					E137D (GAA→GAC)	Gene 4B
12175	T→A						0.00035	L204* (TTA→TAA)	Gene 4A
12175	T→A						0.00035	L141* (TTA→TAA)	Gene 4B
12186	A→T			0.00021				M208L (ATG→TTG)	Gene 4A
12186	A→T			0.00021				M145L (ATG→TTG)	Gene 4B
12198	G→T		0.00031	0.0013				G212W (GGG→TGG)	Gene 4A
12198	G→T		0.00031	0.0013				G149W (GGG→TGG)	Gene 4B
12226	A→T			0.00029				Q221L (CAG→CTG)	Gene 4A
12226	A→T			0.00029				Q158L (CAG→CTG)	Gene 4B
12284	G→C						0.0012	E240D (GAG→GAC)	Gene 4A
12284	G→C						0.0012	E177D (GAG→GAC)	Gene 4B
12366	G→C			0.012				A268P (GCT→CCT)	Gene 4A
12366	G→C			0.012				A205P (GCT→CCT)	Gene 4B
12471	C→A		0.00055	0.0024				R303S (CGT→AGT)	Gene 4A
12471	C→A		0.00055	0.0024				R240S (CGT→AGT)	Gene 4B
12485	C→T		0.00042					V307V (GTC→GTT)	Gene 4A
12485	C→T		0.00042					V244V (GTC→GTT)	Gene 4B
12512	G→T		0.00064	0.0014				M316I (ATG→ATT)	Gene 4A
12512	G→T		0.00064	0.0014				M253I (ATG→ATT)	Gene 4B
12531	C→A			0.0004				R323S (CGT→AGT)	Gene 4A
12531	C→A			0.0004				R260S (CGT→AGT)	Gene 4B
12550	G→T			0.00081				W329L (TGG→TTG) ‡	Gene 4A
12550	G→T			0.00081				W266L (TGG→TTG) ‡	Gene 4B
12551	G→T		0.00061	0.0016				W329C (TGG→TGT) ‡	Gene 4A
12551	G→T		0.00061	0.0016				W266C (TGG→TGT) ‡	Gene 4B
12563	G→T			0.0018				M333I (ATG→ATT)	Gene 4A
12563	G→T			0.0018				M270I (ATG→ATT)	Gene 4B
12563	G→T			0.0018				G271C (GGC→TGC)	Gene 4B
12572	G→T			0.00039				K336N (AAG→AAT)	Gene 4A
12572	G→T			0.00039				K273N (AAG→AAT)	Gene 4B
12812	G→T		0.00028	0.00088				L416F (TTG→TTT)	Gene 4A
12812	G→T		0.00028	0.00088				L353F (TTG→TTT)	Gene 4B
12866	T→C		0.0007					G434G (GGT→GGC)	Gene 4A
12866	T→C		0.0007					G371G (GGT→GGC)	Gene 4B
12915	G→T			0.00094				G451W (GGG→TGG) ‡	Gene 4A
12915	G→T			0.00094				G388W (GGG→TGG) ‡	Gene 4B
12916	G→T			0.0005				G451V (GGG→GTG) ‡	Gene 4A
12916	G→T			0.0005				G388V (GGG→GTG) ‡	Gene 4B
12930	A→C			0.00021				T456P (ACT→CCT)	Gene 4A
12930	A→C			0.00021				T393P (ACT→CCT)	Gene 4B
12933	G→T			0.0006				G457W (GGG→TGG) ‡	Gene 4A
12933	G→T			0.0006				G394W (GGG→TGG) ‡	Gene 4B
12934	G→T		0.00066	0.002		0.00053		G457V (GGG→GTG) ‡	Gene 4A
12934	G→T		0.00066	0.002		0.00053		G394V (GGG→GTG) ‡	Gene 4B
12969	C→A			0.00044				P469T (CCA→ACA) ‡	Gene 4A
12969	C→A			0.00044				P406T (CCA→ACA) ‡	Gene 4B
12970	C→A		0.00032	0.00076				P469Q (CCA→CAA) ‡	Gene 4A
12970	C→A		0.00032	0.00076				P406Q (CCA→CAA) ‡	Gene 4B
12970	C→A		0.00032	0.00076				K410N (AAA→AAC)	Gene 4B
13003	C→A			0.00078				P480H (CCC→CAC) ‡	Gene 4A
13003	C→A			0.00078				P417H (CCC→CAC) ‡	Gene 4B
13003	C→A			0.00078				P6T (CCG→ACG) ‡	Gene 4.2
13004	C→A			0.00049				P480P (CCC→CCA) ‡	Gene 4A
13004	C→A			0.00049				P417P (CCC→CCA) ‡	Gene 4B
13004	C→A			0.00049				P6Q (CCG→CAG) ‡	Gene 4.2
13020	C→A			0.00039				L486I (CTA→ATA)	Gene 4A
13020	C→A			0.00039				L423I (CTA→ATA)	Gene 4B
13020	C→A			0.00039				T11T (ACC→ACA)	Gene 4.2
13068	C→A		0.0011	0.0024				L502I (CTT→ATT)	Gene 4A
13068	C→A		0.0011	0.0024				L439I (CTT→ATT)	Gene 4B
13068	C→A		0.0011	0.0024				P27P (CCC→CCA)	Gene 4.2
13094	G→A		0.00052					M510I (ATG→ATA)	Gene 4A
13094	G→A		0.00052					M447I (ATG→ATA)	Gene 4B
13094	G→A		0.00052					C36Y (TGC→TAC)	Gene 4.2
13148	T→C				0.0047			G528G (GGT→GGC)	Gene 4A
13148	T→C				0.0047			G465G (GGT→GGC)	Gene 4B
13148	T→C				0.0047			V54A (GTA→GCA)	Gene 4.2
13209	G→T			0.0012				G549W (GGG→TGG) ‡	Gene 4A
13209	G→T			0.0012				G486W (GGG→TGG) ‡	Gene 4B
13209	G→T			0.0012				Q74H (CAG→CAT)	Gene 4.2
13210	G→T			0.0015				G549V (GGG→GTG) ‡	Gene 4A
13210	G→T			0.0015				G486V (GGG→GTG) ‡	Gene 4B
13210	G→T			0.0015				G75W (GGG→TGG)	Gene 4.2
13236	A→C				0.00031			T558P (ACA→CCA)	Gene 4A
13236	A→C				0.00031			T495P (ACA→CCA)	Gene 4B
13236	A→C				0.00031			Q83H (CAA→CAC)	Gene 4.2
13319	C→A			0.00062				P111Q (CCA→CAA)	Gene 4.2
13384	G→A		0.00061					L11L (CTG→CTA)	Gene 4.3
13423	C→T					0.00067		N24N (AAC→AAT)	Gene 4.3
13520	C→A			0.0016				R57S (CGT→AGT)	Gene 4.3
13643	A→G						0.0094	R20R (CGA→CGG)	Gene 4.5
13869	G→T			0.00038				intergenic (+16/‑58)	unnamed protein product; gene 4.5 → / → unnamed protein product; gene 4.7
13926	C→A			0.00055				intergenic (+73/‑1)	unnamed protein product; gene 4.5 → / → unnamed protein product; gene 4.7
13936	C→A			0.00038				P4T (CCT→ACT) ‡	Gene 4.7
13937	C→A			0.00083				P4H (CCT→CAT) ‡	Gene 4.7
14127	C→A			0.00058				T67T (ACC→ACA)	Gene 4.7
14128	C→A		0.00047	0.0014				H68N (CAC→AAC)	Gene 4.7
14135	A→C					0.00042		K70T (AAG→ACG)	Gene 4.7
14147	G→T		0.0006	0.0012				W74L (TGG→TTG)	Gene 4.7
14163	G→T			0.0011				M79I (ATG→ATT)	Gene 4.7
14269	A→G	0.059	0.053	0.122				T115A (ACC→GCC)	Gene 4.7
14383	C→A		0.00065	0.0018				L11I (CTC→ATC)	Gene 5
14399	C→T		0.0013					T16I (ACT→ATT)	Gene 5
14413	G→T			0.00093				G21W (GGG→TGG) ‡	Gene 5
14414	G→T		0.00039	0.0017				G21V (GGG→GTG) ‡	Gene 5
14443	T→C		0.0013					Y31H (TAC→CAC)	Gene 5
14611	A→T			0.0003				N87Y (AAC→TAC)	Gene 5
14626	C→A		0.00053	0.0021				L92I (CTT→ATT)	Gene 5
14673	G→T			0.00095				M107I (ATG→ATT)	Gene 5
14700	C→A			0.001				P116P (CCC→CCA)	Gene 5
14713	G→T		0.00036	0.00062				G121W (GGG→TGG)	Gene 5
14735	G→T			0.0013				W128L (TGG→TTG) ‡	Gene 5
14736	G→T		0.00069	0.0019				W128C (TGG→TGT) ‡	Gene 5
14737	G→T			0.00039				G129C (GGT→TGT)	Gene 5
14760	G→T		0.00038	0.002		0.00061		K136N (AAG→AAT)	Gene 5
14761	Δ4 bp		0.00017					coding (409‑412/2115 nt)	Gene 5
14761	G→T			0.00053				G137C (GGT→TGT)	Gene 5
14802	G→T		0.00034	0.0014				Q150H (CAG→CAT)	Gene 5
14816	T→G							V155G (GTT→GGT)	Gene 5
14847	A→C	0.014						E165D (GAA→GAC)	Gene 5
14930	C→A		0.00033	0.0015				P193H (CCT→CAT) ‡	Gene 5
14957	G→A				0.00048		0.0025	G202E (GGA→GAA)	Gene 5
14983	C→A			0.0006				L211I (CTT→ATT)	Gene 5
15043	G→T		0.00032	0.0013				G231W (GGG→TGG)	Gene 5
15050	C→A			0.00063				P233Q (CCG→CAG)	Gene 5
15078	G→A	0.0005						L242L (TTG→TTA)	Gene 5
15157	G→T		0.00036					G269C (GGT→TGT)	Gene 5
15212	C→A		0.00059	0.0014				P287H (CCT→CAT)	Gene 5
15257	A→C					0.0011		K302T (AAG→ACG)	Gene 5
15294	A→C							E314D (GAA→GAC)	Gene 5
15304	C→A		0.00068	0.0016				R318S (CGC→AGC)	Gene 5
15307	G→A		0.00039					E319K (GAG→AAG)	Gene 5
15334	C→A		0.00079	0.0021				P328T (CCA→ACA) ‡	Gene 5
15335	C→A			0.00076				P328Q (CCA→CAA) ‡	Gene 5
15352	T→A					0.00045		F334I (TTT→ATT)	Gene 5
15355	A→C					0.00049		N335H (AAC→CAC)	Gene 5
15359	C→A		0.00056	0.0025				P336H (CCT→CAT)	Gene 5
15363	G→A					0.00047		S337S (TCG→TCA)	Gene 5
15400	G→T			0.00091				G350W (GGG→TGG)	Gene 5
15404	G→T		0.0004	0.00057				W351L (TGG→TTG)	Gene 5
15410	C→A			0.00063				P353Q (CCG→CAG)	Gene 5
15429	G→T		0.00036	0.0017		0.00058		K359N (AAG→AAT)	Gene 5
15481	C→A			0.00053				P377T (CCT→ACT) ‡	Gene 5
15482	C→A		0.00037	0.0015				P377H (CCT→CAT) ‡	Gene 5
15507	C→T				0.00084			L385L (CTC→CTT)	Gene 5
15520	T→G	0.00036		0.00027	0.00038			L390V (TTG→GTG)	Gene 5
15555	G→T			0.0015				E401D (GAG→GAT)	Gene 5
15614	A→G	0.002						N421S (AAC→AGC)	Gene 5
15617	C→A			0.0016				P422H (CCT→CAT)	Gene 5
15633	G→T		0.00048	0.0019				T427T (ACG→ACT)	Gene 5
15634	G→T			0.00064				G428C (GGT→TGT)	Gene 5
15645	C→A			0.00051				T431T (ACC→ACA)	Gene 5
15646	C→A		0.00057	0.0014				H432N (CAT→AAT)	Gene 5
15675	G→T			0.0017				P441P (CCG→CCT)	Gene 5
15726	G→C	0.0035					0.00045	E458D (GAG→GAC)	Gene 5
15739	G→T			0.0007				G463W (GGG→TGG) ‡	Gene 5
15740	G→T			0.00042				G463V (GGG→GTG) ‡	Gene 5
15758	G→T		0.00037	0.001				W469L (TGG→TTG)	Gene 5
15789	T→G							L479L (CTT→CTG)	Gene 5
15879	C→T		0.0035					N509N (AAC→AAT)	Gene 5
15903	C→A			0.00037				T517T (ACC→ACA)	Gene 5
15904	C→A		0.00041	0.0016				R518R (CGA→AGA)	Gene 5
15931	G→T			0.001				G527W (GGG→TGG)	Gene 5
15953	A→G					0.0028		D534G (GAT→GGT)	Gene 5
15974	T→G		0.00031					V541G (GTT→GGT)	Gene 5
16030	C→A		0.00071	0.0018			0.00045	P560T (CCC→ACC) ‡	Gene 5
16031	C→A		0.0004	0.0016		0.00067		P560H (CCC→CAC) ‡	Gene 5
16034	C→G			0.00034				A561G (GCG→GGG)	Gene 5
16069	C→G				0.00028			L573V (CTT→GTT)	Gene 5
16081	T→A	0.00051						S577T (TCT→ACT)	Gene 5
16088	G→T		0.00031	0.0016				W579L (TGG→TTG)	Gene 5
16094	C→G						0.00034	A581G (GCT→GGT)	Gene 5
16145	G→A						0.0019	G598D (GGT→GAT)	Gene 5
16174	G→A			0.00049				A608T (GCT→ACT)	Gene 5
16188	C→A			0.00068				T612T (ACC→ACA)	Gene 5
16189	C→A		0.00041	0.0017				L613I (CTA→ATA)	Gene 5
16194	G→A		0.00035					L614L (CTG→CTA)	Gene 5
16277	G→T		0.00029	0.001				W642L (TGG→TTG)	Gene 5
16282	G→T			0.00073				G644W (GGG→TGG) ‡	Gene 5
16283	G→T			0.00055				G644V (GGG→GTG) ‡	Gene 5
16304	G→T		0.00045	0.0012				W651L (TGG→TTG)	Gene 5
16348	G→C		0.0036					A666P (GCT→CCT)	Gene 5
16370	C→T					0.0029		A673V (GCA→GTA)	Gene 5
16388	G→T		0.00053	0.0011				W679L (TGG→TTG)	Gene 5
16440	G→T			0.00047				M696I (ATG→ATT)	Gene 5
16451	G→T			0.00074				W700L (TGG→TTG)	Gene 5
16464	C→T		0.00035					H704H (CAC→CAT)	Gene 5
16504	G→A					0.00075		G8S (GGT→AGT)	Gene 5.3
16549	G→T			0.00038				G23W (GGG→TGG)	Gene 5.3
16558	G→A		0.00056					V26I (GTC→ATC)	Gene 5.3
16568	C→A		0.0003	0.0017				P29H (CCT→CAT)	Gene 5.3
16775	G→T		0.00046	0.00093				W98L (TGG→TTG)	Gene 5.3
16827	C→T		0.00054					G115G (GGC→GGT)	Gene 5.3
16977	C→A			0.00046				P43T (CCC→ACC) ‡	Gene 5.5
16978	C→A		0.00045	0.0011				P43H (CCC→CAC) ‡	Gene 5.5
16979	C→A			0.00056				P43P (CCC→CCA) ‡	Gene 5.5
16979	C→A			0.00056				K46N (AAA→AAC)	Gene 5.5
16979	C→A			0.00056				T69R (ACA→AGA)	Gene 5.5
17098	C→T		0.0011					A83V (GCA→GTA)	Gene 5.5
17103	A→G	0.00077						K85E (AAG→GAG)	Gene 5.5
17137	G→T		0.00036	0.00099				R96L (CGG→CTG)	Gene 5.5
17152	G→A		0.00085					M1I (ATG→ATA) †	Gene 5.7
17193	C→A		0.00043	0.0011		0.00056		P15H (CCT→CAT)	Gene 5.7
17237	G→A		0.00082					V30I (GTA→ATA)	Gene 5.7
17255	C→A		0.00044	0.0013				R36S (CGT→AGT)	Gene 5.7
17288	C→T		0.0015					R47C (CGT→TGT)	Gene 5.7
17301	C→G				0.00021		0.00027	A51G (GCT→GGT)	Gene 5.7
17304	G→T			0.00048				W52L (TGG→TTG)	Gene 5.7
17313	C→G				0.00016			T55S (ACT→AGT)	Gene 5.7
17329	C→G				0.00024			R60R (CGC→CGG)	Gene 5.7
17371	C→G						0.00036	L5V (CTT→GTT)	Gene 5.9
17401	G→T							D15Y (GAT→TAT)	Gene 5.9
17403	T→A				0.00054			D15E (GAT→GAA)	Gene 5.9
17409	G→T		0.00041	0.00046				Q17H (CAG→CAT)	Gene 5.9
17524	A→C		0.00085	0.00058	0.0012		0.0012	K7N (AAA→AAC)	Gene 6
17560	G→A		0.0017					K19K (AAG→AAA)	Gene 6
17560	G→T			0.0023				K19N (AAG→AAT)	Gene 6
17631	G→T			0.00096				W43L (TGG→TTG)	Gene 6
17667	C→G				0.00015		0.00023	A55G (GCT→GGT)	Gene 6
17675	C→A			0.00096				R58S (CGT→AGT)	Gene 6
17714	C→A		0.00041	0.0013				R71S (CGT→AGT)	Gene 6
17727	G→T			0.00093				W75L (TGG→TTG)	Gene 6
17792	C→A			0.00041				P97T (CCG→ACG) ‡	Gene 6
17793	C→A		0.00039	0.0012				P97Q (CCG→CAG) ‡	Gene 6
17834	G→T			0.0012				G111W (GGG→TGG)	Gene 6
17850	T→G	0.00027						L116R (CTT→CGT)	Gene 6
17883	G→A		0.003					C127Y (TGC→TAC)	Gene 6
17889	G→A						0.00092	R129H (CGT→CAT)	Gene 6
17905	G→T		0.00049	0.002		0.00053		E134D (GAG→GAT)	Gene 6
17906	G→T			0.0005				G135C (GGT→TGT)	Gene 6
17920	G→T			0.00086				M139I (ATG→ATT)	Gene 6
17960	A→C				0.00059			K153Q (AAG→CAG)	Gene 6
17997	C→T		0.0013					T165I (ACC→ATC)	Gene 6
18003	C→A			0.00078				P167H (CCT→CAT)	Gene 6
18093	A→C				0.00043			K197T (AAG→ACG)	Gene 6
18094	G→T		0.00066	0.002				K197N (AAG→AAT)	Gene 6
18119	G→T			0.00088				G206W (GGG→TGG)	Gene 6
18132	G→T		0.00032	0.00093				W210L (TGG→TTG) ‡	Gene 6
18133	G→T		0.00057	0.0018				W210C (TGG→TGT) ‡	Gene 6
18173	A→G		0.00051					T224A (ACC→GCC)	Gene 6
18214	A→C		0.00028					K237N (AAA→AAC)	Gene 6
18224	G→C		0.00083	0.0018				V241L (GTT→CTT)	Gene 6
18234	G→T			0.001				W244L (TGG→TTG)	Gene 6
18248	C→A		0.00035	0.00082				P249T (CCT→ACT) ‡	Gene 6
18249	C→A		0.00052	0.0012				P249H (CCT→CAT) ‡	Gene 6
18270	G→T			0.00054				W256L (TGG→TTG)	Gene 6
18331	G→T			0.00082				Q276H (CAG→CAT)	Gene 6
18370	C→G			0.00019				N289K (AAC→AAG)	Gene 6
18381	A→C		0.034			0.035		K293T (AAG→ACG)	Gene 6
18381	A→T			0.00025				K293M (AAG→ATG)	Gene 6
18384	A→T	0.0004	0.00031	0.00029				E294V (GAG→GTG) ‡	Gene 6
18398	A→T			0.00022			0.00029	R299* (AGA→TGA)	Gene 6
18414	T→G		0.00027					I7M (ATT→ATG) ‡	Gene 6.3
18420	G→T			0.00092				L9L (CTG→CTT) ‡	Gene 6.3
18421	G→T			0.00044				G10C (GGT→TGT) ‡	Gene 6.3
18433	C→G		0.00026	0.00037				L14V (CTC→GTC) ‡	Gene 6.3
18456	G→A		0.004					W21* (TGG→TGA)	Gene 6.3
18456	G→T			0.00084				W21C (TGG→TGT)	Gene 6.3
18458	G→C					0.00068		G22A (GGC→GCC)	Gene 6.3
18482	T→A		0.00042					I30N (ATC→AAC) ‡	Gene 6.3
18545	G→T		0.00048	0.0016				intergenic (+38/‑60)	Gene 6.3 / → unnamed protein product; gene 6.5
18553	G→T			0.00039				intergenic (+46/‑52)	Gene 6.3 / → unnamed protein product; gene 6.5
18639	C→A		0.00034	0.00089				P12H (CCT→CAT)	Gene 6.5
18759	C→T			0.0005				A52V (GCC→GTC)	Gene 6.5
18761	C→A			0.00044				H53N (CAC→AAC)	Gene 6.5
18769	G→T			0.00053				L55F (TTG→TTT)	Gene 6.5
18781	G→T			0.00043				Q59H (CAG→CAT)	Gene 6.5
18849	G→T			0.00075				G82V (GGG→GTG)	Gene 6.5
18879	A→G				0.00078			K6E (AAA→GAA)	Gene 6.7
18880	A→C						0.00044	K6T (AAA→ACA)	Gene 6.7
18923	T→G							V20V (GTT→GTG)	Gene 6.7
18942	C→A			0.0012				Q27K (CAA→AAA)	Gene 6.7
18950	G→C				0.00018		0.00024	V29V (GTG→GTC)	Gene 6.7
18969	G→T			0.001				G36W (GGG→TGG) ‡	Gene 6.7
18970	G→T			0.00039				G36V (GGG→GTG) ‡	Gene 6.7
18995	G→T		0.00049	0.0016				E44D (GAG→GAT)	Gene 6.7
19015	G→A			0.00032				R51H (CGC→CAC)	Gene 6.7
19067	C→T		0.00052					S68S (AGC→AGT)	Gene 6.7
19119	G→T			0.00039				G86C (GGT→TGT)	Gene 6.7
19199	G→T		0.00081	0.0012				G24W (GGG→TGG)	Gene 7
19213	A→T	0.00048		0.00071	0.00077	0.0011		G28G (GGA→GGT) ‡	Gene 7
19231	G→T			0.0014				V34V (GTG→GTT)	Gene 7
19253	G→C					0.0004		E42Q (GAA→CAA)	Gene 7
19261	G→T			0.00053				M44I (ATG→ATT) ‡	Gene 7
19278	G→C				0.00024			R50P (CGT→CCT)	Gene 7
19473	G→T			0.00083				W115L (TGG→TTG)	Gene 7
19537	G→T		0.00037	0.0015				M1I (ATG→ATT) †	Gene 7.3
19571	A→G		0.00062					T13A (ACC→GCC)	Gene 7.3
19578	C→T				0.021		0.023	S15F (TCC→TTC)	Gene 7.3
19593	T→C	0.00094	0.0084					V20A (GTT→GCT)	Gene 7.3
19602	G→T		0.0033		0.0011	0.029	0.00058	G23V (GGG→GTG)	Gene 7.3
19606	T→C				0.00049			A24A (GCT→GCC)	Gene 7.3
19611	C→T	0.001	0.0088					P26L (CCG→CTG)	Gene 7.3
19613	G→A						0.00081	V27I (GTT→ATT)	Gene 7.3
19626	C→T				0.0015	0.00094	0.0013	A31V (GCT→GTT)	Gene 7.3
19631	G→T				0.0018		0.00078	G33C (GGT→TGT)	Gene 7.3
19645	G→A	0.00085		0.00037				L37L (CTG→CTA)	Gene 7.3
19647	C→T					0.0081	0.02	A38V (GCT→GTT)	Gene 7.3
19649	G→T		0.00059					G39C (GGT→TGT)	Gene 7.3
19652	G→C	0.00071						G40R (GGT→CGT)	Gene 7.3
19653	Δ9 bp	0.001	0.0084					coding (119‑127/300 nt)	Gene 7.3
19656	C→T						0.0025	T41I (ACT→ATT)	Gene 7.3
19659	Δ18 bp	0.0052	0.054					coding (125‑142/300 nt)	Gene 7.3
19665	C→T				0.00072		0.00043	A44V (GCA→GTA)	Gene 7.3
19672	Δ30 bp					0.00045		coding (138‑167/300 nt)	Gene 7.3
19676	G→A			0.004	0.066		0.00083	E48K (GAA→AAA)	Gene 7.3
19677	A→C		0.0015					E48A (GAA→GCA)	Gene 7.3
19677	A→G	0.0005						E48G (GAA→GGA)	Gene 7.3
19683	C→A			0.00089				P50Q (CCA→CAA)	Gene 7.3
19715	G→A					0.0014	0.019	E61K (GAG→AAG)	Gene 7.3
19725	T→C				0.0011		0.0031	V64A (GTT→GCT)	Gene 7.3
19728	C→T	0.0005	0.0016					S65F (TCC→TTC)	Gene 7.3
19731	C→T				0.00075			T66I (ACT→ATT)	Gene 7.3
19736	G→T					0.025		D68Y (GAC→TAC)	Gene 7.3
19737	A→C						0.021	D68A (GAC→GCC)	Gene 7.3
19805	C→A			0.0011				R91S (CGT→AGT)	Gene 7.3
19882	A→C					0.00061		N12T (AAC→ACC)	Gene 7.7
19889	G→T			0.0014				K14N (AAG→AAT)	Gene 7.7
19906	G→T			0.0011				W20L (TGG→TTG)	Gene 7.7
19926	A→C	0.0007						T27P (ACT→CCT)	Gene 7.7
20004	C→A		0.00031					P53T (CCT→ACT) ‡	Gene 7.7
20005	C→A		0.00055	0.002				P53H (CCT→CAT) ‡	Gene 7.7
20017	A→G						0.0012	N57S (AAC→AGC)	Gene 7.7
20177	G→A				0.007			L110L (CTG→CTA)	Gene 7.7
20200	T→A	0.00047						I118K (ATA→AAA)	Gene 7.7
20225	A→T				0.00027			T126T (ACA→ACT)	Gene 7.7
20268	A→T		0.00034					E10V (GAG→GTG)	Gene 8
20317	C→A		0.00037	0.0012				P26P (CCC→CCA)	Gene 8
20358	C→A			0.00083				P40Q (CCA→CAA)	Gene 8
20370	C→A			0.00071				P44H (CCT→CAT)	Gene 8
20374	G→T			0.00047				K45N (AAG→AAT)	Gene 8
20379	C→G							S47C (TCC→TGC)	Gene 8
20422	G→T			0.0014				V61V (GTG→GTT)	Gene 8
20432	G→T			0.00043				G65C (GGT→TGT)	Gene 8
20475	C→A		0.00031	0.0011				P79H (CCT→CAT)	Gene 8
20538	C→G			0.086				P100R (CCC→CGC) ‡	Gene 8
20539	C→A			0.00079				P100P (CCC→CCA) ‡	Gene 8
20554	G→T			0.00038				K105N (AAG→AAT)	Gene 8
20595	A→C			0.00034			0.00051	N119T (AAC→ACC)	Gene 8
20671	G→A		0.0041					L144L (CTG→CTA)	Gene 8
20693	G→T		0.00051	0.0018				G152W (GGG→TGG) ‡	Gene 8
20694	G→T			0.00045				G152V (GGG→GTG) ‡	Gene 8
20709	C→A			0.00039				P157H (CCC→CAC) ‡	Gene 8
20710	C→A			0.001				P157P (CCC→CCA) ‡	Gene 8
20752	C→T		0.00043					D171D (GAC→GAT)	Gene 8
20811	C→A		0.00048	0.0014				P191H (CCT→CAT)	Gene 8
20837	G→T			0.00041				G200C (GGT→TGT)	Gene 8
20938	G→T		0.00049	0.002		0.00063		E233D (GAG→GAT)	Gene 8
20939	G→C						0.0016	G234R (GGT→CGT)	Gene 8
20939	G→T			0.00067				G234C (GGT→TGT)	Gene 8
20963	G→T		0.00045	0.00085				G242W (GGG→TGG)	Gene 8
20988	C→A			0.0012				P250Q (CCA→CAA)	Gene 8
20997	C→A			0.00068				P253Q (CCG→CAG)	Gene 8
21074	C→A			0.00058				L279I (CTT→ATT)	Gene 8
21146	G→A		0.0024					A303T (GCT→ACT)	Gene 8
21158	C→A		0.00042	0.0011				Q307K (CAG→AAG)	Gene 8
21219	T→A							I327N (ATC→AAC)	Gene 8
21287	G→C							A350P (GCT→CCT)	Gene 8
21321	C→T						0.00045	A361V (GCG→GTG)	Gene 8
21460	A→C	0.0047						Q407H (CAA→CAC)	Gene 8
21583	G→A				0.0007			A448A (GCG→GCA)	Gene 8
21585	G→T		0.00032	0.001				W449L (TGG→TTG)	Gene 8
21606	G→T			0.001				R456L (CGG→CTG)	Gene 8
21614	C→A			0.00052				P459T (CCT→ACT) ‡	Gene 8
21615	C→A		0.00037	0.00063				P459H (CCT→CAT) ‡	Gene 8
21667	T→A		0.0021					I476I (ATT→ATA)	Gene 8
21734	A→C		0.00035					M499L (ATG→CTG)	Gene 8
21736	G→T			0.00074				M499I (ATG→ATT)	Gene 8
21809	G→A	0.0034					0.0021	A524T (GCT→ACT)	Gene 8
21812	G→A	0.00056						A525T (GCT→ACT)	Gene 8
21818	G→A				0.00089		0.0012	A527T (GCT→ACT)	Gene 8
21839	C→T				0.018			P534S (CCG→TCG)	Gene 8
21841	G→T			0.00068				P534P (CCG→CCT)	Gene 8
21865	G→T		0.00045	0.0011				intergenic (+15/‑85)	Gene 8 / → unnamed protein product; gene 9_ scaffolding prote in
22064	C→A		0.00047	0.0017		0.00056		R39S (CGT→AGT)	Gene 9
22121	C→A			0.00046				L58M (CTG→ATG)	Gene 9
22140	C→A		0.00041	0.0016				P64Q (CCG→CAG)	Gene 9
22205	G→A		0.0012					D86N (GAT→AAT)	Gene 9
22234	G→T		0.00054	0.0015				E95D (GAG→GAT)	Gene 9
22256	T→G			0.00031				F103V (TTT→GTT)	Gene 9
22262	C→A		0.00067	0.0022				P105T (CCA→ACA) ‡	Gene 9
22263	C→A			0.00069				P105Q (CCA→CAA) ‡	Gene 9
22267	G→T			0.00099				L106L (CTG→CTT)	Gene 9
22324	G→T			0.00041				E125D (GAG→GAT)	Gene 9
22380	T→C						0.0033	I144T (ATT→ACT)	Gene 9
22414	A→C			0.05				E155D (GAA→GAC)	Gene 9
22592	C→A			0.00042				P215T (CCT→ACT) ‡	Gene 9
22593	C→A		0.00058	0.00094				P215H (CCT→CAT) ‡	Gene 9
22595	G→A		0.00086					E216K (GAG→AAG)	Gene 9
22772	G→T		0.002					D275Y (GAC→TAC)	Gene 9
22805	C→A			0.00066				P286T (CCT→ACT) ‡	Gene 9
22806	C→A		0.00038	0.0014				P286H (CCT→CAT) ‡	Gene 9
22904	G→T			0.0008				intergenic (+31/‑63)	Gene 9 / → unnamed protein product; gene 10B_ minor capsid pr otein [12]
22924	C→A			0.00074				intergenic (+51/‑43)	Gene 9 / → unnamed protein product; gene 10B_ minor capsid pr otein [12]
22958	G→T		0.00061					intergenic (+85/‑9)	Gene 9 / → unnamed protein product; gene 10B_ minor capsid pr otein [12]
22970	G→A						0.0026	A2T (GCT→ACT)	Gene 10B
22970	G→A						0.0026	A2T (GCT→ACT)	Gene 10A
22994	A→C			0.00027				M10L (ATG→CTG) ‡	Gene 10B
22994	A→C			0.00027				M10L (ATG→CTG) ‡	Gene 10A
22996	G→T		0.00037	0.0011				M10I (ATG→ATT) ‡	Gene 10B
22996	G→T		0.00037	0.0011				M10I (ATG→ATT) ‡	Gene 10A
22996	G→T		0.00037	0.0011				K16N (AAA→AAC)	Gene 10A
23056	G→T			0.00052				K30N (AAG→AAT)	Gene 10B
23056	G→T			0.00052				K30N (AAG→AAT)	Gene 10A
23061	T→G				0.00042			F32C (TTT→TGT)	Gene 10B
23061	T→G				0.00042			F32C (TTT→TGT)	Gene 10A
23135	A→C			0.012				S57R (AGC→CGC)	Gene 10B
23135	A→C			0.012				S57R (AGC→CGC)	Gene 10A
23164	G→T			0.00098				L66L (CTG→CTT)	Gene 10B
23164	G→T			0.00098				L66L (CTG→CTT)	Gene 10A
23194	G→T			0.0013				P76P (CCG→CCT)	Gene 10B
23194	G→T			0.0013				P76P (CCG→CCT)	Gene 10A
23194	G→T			0.0013				K83N (AAA→AAC)	Gene 10A
23221	G→T			0.00043				K85N (AAG→AAT)	Gene 10B
23221	G→T			0.00043				K85N (AAG→AAT)	Gene 10A
23221	G→T			0.00043				I109F (ATT→TTT)	Gene 10A
23344	G→T			0.00088				L126F (TTG→TTT)	Gene 10B
23344	G→T			0.00088				L126F (TTG→TTT)	Gene 10A
23443	A→G			0.00031				L159L (TTA→TTG)	Gene 10B
23443	A→G			0.00031				L159L (TTA→TTG)	Gene 10A
23443	A→G			0.00031				Q177E (CAA→GAA)	Gene 10A
23506	G→T			0.00089				L180L (CTG→CTT)	Gene 10B
23506	G→T			0.00089				L180L (CTG→CTT)	Gene 10A
23506	G→T			0.00089					Gene 10A
23580	G→A		0.00044					R205H (CGT→CAT)	Gene 10B
23580	G→A		0.00044					R205H (CGT→CAT)	Gene 10A
23598	C→A			0.00077				P211Q (CCA→CAA)	Gene 10B
23598	C→A			0.00077				P211Q (CCA→CAA)	Gene 10A
23600	G→T	0.00041						D212Y (GAT→TAT)	Gene 10B
23600	G→T	0.00041						D212Y (GAT→TAT)	Gene 10A
23600	G→T	0.00041						A225A (GCA→GCT)	Gene 10A
23666	C→A			0.00052				P234T (CCT→ACT) ‡	Gene 10B
23666	C→A			0.00052				P234T (CCT→ACT) ‡	Gene 10A
23667	C→A			0.0013				P234H (CCT→CAT) ‡	Gene 10B
23667	C→A			0.0013				P234H (CCT→CAT) ‡	Gene 10A
23674	G→T		0.0004	0.0012				K236N (AAG→AAT)	Gene 10B
23674	G→T		0.0004	0.0012				K236N (AAG→AAT)	Gene 10A
23684	C→A			0.00041				R240S (CGC→AGC)	Gene 10B
23684	C→A			0.00041				R240S (CGC→AGC)	Gene 10A
23695	G→T			0.00067				M243I (ATG→ATT)	Gene 10B
23695	G→T			0.00067				M243I (ATG→ATT)	Gene 10A
23747	G→A		0.00046					A261T (GCT→ACT)	Gene 10B
23747	G→A		0.00046					A261T (GCT→ACT)	Gene 10A
23755	G→T		0.00049	0.0013				E263D (GAG→GAT)	Gene 10B
23755	G→T		0.00049	0.0013				E263D (GAG→GAT)	Gene 10A
23756	G→A			0.0003				G264S (GGC→AGC)	Gene 10B
23756	G→A			0.0003				G264S (GGC→AGC)	Gene 10A
23765	G→T		0.00038					G267C (GGT→TGT)	Gene 10B
23765	G→T		0.00038					G267C (GGT→TGT)	Gene 10A
23770	G→A		0.00057					Q268Q (CAG→CAA)	Gene 10B
23770	G→A		0.00057					Q268Q (CAG→CAA)	Gene 10A
23774	C→T			0.00032				H270Y (CAC→TAC)	Gene 10B
23774	C→T			0.00032				H270Y (CAC→TAC)	Gene 10A
23784	C→A		0.00043	0.00085				P273H (CCT→CAT)	Gene 10B
23784	C→A		0.00043	0.00085				P273H (CCT→CAT)	Gene 10A
23786	G→A		0.00052					A274T (GCC→ACC)	Gene 10B
23786	G→A		0.00052					A274T (GCC→ACC)	Gene 10A
23800	G→T		0.00031	0.0016				E278D (GAG→GAT)	Gene 10B
23800	G→T		0.00031	0.0016				E278D (GAG→GAT)	Gene 10A
23808	T→C	0.0037						V281A (GTC→GCC)	Gene 10B
23808	T→C	0.0037						V281A (GTC→GCC)	Gene 10A
23821	G→T			0.00037				K285N (AAG→AAT)	Gene 10B
23821	G→T			0.00037				K285N (AAG→AAT)	Gene 10A
23861	G→T			0.00054				G299C (GGT→TGT)	Gene 10B
23861	G→T			0.00054				G299C (GGT→TGT)	Gene 10A
23967	C→A		0.00035	0.0013				P334Q (CCA→CAA)	Gene 10B
23967	C→A		0.00035	0.0013				P334Q (CCA→CAA)	Gene 10A
23999	G→A	0.0038						E345K (GAG→AAG)	Gene 10A
23999	G→A	0.0038						G4E (GGA→GAA)	Gene 10B
24009	G→T			0.00044				L7L (CTG→CTT)	Gene 10B
24010	G→T			0.00065				G8W (GGG→TGG) ‡	Gene 10B
24011	G→T		0.00052	0.0019				G8V (GGG→GTG) ‡	Gene 10B
24016	G→A	0.0011						A10T (GCC→ACC)	Gene 10B
24039	C→A			0.00091				P17P (CCC→CCA)	Gene 10B
24046	G→A	0.0026						A20T (GCG→ACG)	Gene 10B
24103	C→A			0.00088				R39S (CGC→AGC)	Gene 10B
24121	C→A		0.00034	0.0012				R45R (CGA→AGA)	Gene 10B
24174	C→A			0.0015				intergenic (+12/‑54)	Gene 10B / → unnamed protein product; gene 11_ tail protein
24178	G→T			0.00046				intergenic (+16/‑50)	Gene 10B / → unnamed protein product; gene 11_ tail protein
24179	G→T			0.00057				intergenic (+17/‑49)	Gene 10B / → unnamed protein product; gene 11_ tail protein
24191	G→T		0.00048	0.0012				intergenic (+29/‑37)	Gene 10B / → unnamed protein product; gene 11_ tail protein
24194	T→A		0.00035					intergenic (+32/‑34)	Gene 10B / → unnamed protein product; gene 11_ tail protein
24200	G→T			0.00085				intergenic (+38/‑28)	Gene 10B / → unnamed protein product; gene 11_ tail protein
24201	G→T			0.0014				intergenic (+39/‑27)	Gene 10B / → unnamed protein product; gene 11_ tail protein
24210	G→A		0.00061					intergenic (+48/‑18)	Gene 10B / → unnamed protein product; gene 11_ tail protein
24231	C→T				0.016		0.017	R2C (CGC→TGC)	Gene 11
24239	C→T		0.00054					Y4Y (TAC→TAT)	Gene 11
24256	C→T					0.0026		T10I (ACT→ATT)	Gene 11
24261	G→A				0.0028			A12T (GCT→ACT)	Gene 11
24273	G→A	0.0067		0.0012	0.0017			A16T (GCT→ACT) ‡	Gene 11
24273	G→C		0.00026					A16P (GCT→CCT) ‡	Gene 11
24274	C→T	0.048	0.02	0.126				A16V (GCT→GTT) ‡	Gene 11
24341	A→G	0.00047						A38A (GCA→GCG)	Gene 11
24345	G→A				0.0004			A40T (GCA→ACA) ‡	Gene 11
24346	C→T	0.00069	0.0095		0.005	0.008	0.0068	A40V (GCA→GTA) ‡	Gene 11
24350	G→A		0.00064					A41A (GCG→GCA)	Gene 11
24360	C→T	0.0078	0.0084					R45C (CGT→TGT)	Gene 11
24370	A→G	0.02						N48S (AAC→AGC)	Gene 11
24397	G→A		0.0028		0.0052			R57H (CGT→CAT)	Gene 11
24469	G→A						0.0077	S81N (AGT→AAT)	Gene 11
24476	C→A						0.0015	D83E (GAC→GAA)	Gene 11
24486	C→A		0.00038	0.0011				L87I (CTA→ATA)	Gene 11
24611	T→G		0.00095					D128E (GAT→GAG)	Gene 11
24617	G→A					0.014		M130I (ATG→ATA)	Gene 11
24625	G→A		0.0006				0.0014	C133Y (TGC→TAC)	Gene 11
24642	G→C				0.0013			V139L (GTC→CTC)	Gene 11
24646	C→T	0.0027						T140I (ACC→ATC)	Gene 11
24657	C→A		0.00033	0.001				R144S (CGT→AGT)	Gene 11
24677	C→G	0.0034	0.037					F150L (TTC→TTG)	Gene 11
24681	G→T			0.00039				G152W (GGG→TGG) ‡	Gene 11
24682	G→T			0.00094				G152V (GGG→GTG) ‡	Gene 11
24698	G→T		0.0004	0.0013				E157D (GAG→GAT)	Gene 11
24699	G→T			0.00041				G158C (GGT→TGT)	Gene 11
24727	C→T			0.00048				A167V (GCT→GTT)	Gene 11
24749	T→G		0.0048	0.011				Y174* (TAT→TAG)	Gene 11
24756	G→A						0.0007	D177N (GAC→AAC) ‡	Gene 11
24757	A→G						0.011	D177G (GAC→GGC) ‡	Gene 11
24765	G→T			0.001		0.0013		G180W (GGG→TGG)	Gene 11
24877	G→T		0.00065	0.0018				K12N (AAG→AAT)	Gene 12
24878	G→T			0.00049				G13C (GGT→TGT)	Gene 12
24905	C→A		0.00032					L22I (CTT→ATT)	Gene 12
24923	G→T			0.00072				G28W (GGG→TGG)	Gene 12
24961	G→T			0.00044				E40D (GAG→GAT)	Gene 12
24999	C→T		0.00063					T53I (ACA→ATA)	Gene 12
25060	G→C	0.0045						E73D (GAG→GAC)	Gene 12
25112	C→A			0.00042				L91I (CTT→ATT)	Gene 12
25212	A→G		0.0016					Y124C (TAT→TGT)	Gene 12
25217	T→C					0.0055		F126L (TTC→CTC)	Gene 12
25235	G→A		0.00088					V132I (GTT→ATT)	Gene 12
25284	C→A		0.00038	0.0011				P148H (CCT→CAT)	Gene 12
25308	T→G	0.00051				0.00072	0.001	V156G (GTT→GGT)	Gene 12
25329	G→T		0.00037	0.0005				R163M (AGG→ATG)	Gene 12
25337	A→C	0.0062						I166L (ATT→CTT)	Gene 12
25392	A→G	0.0035	0.043					Q184R (CAA→CGA)	Gene 12
25397	G→A	0.01						E186K (GAA→AAA)	Gene 12
25398	A→G		0.0029					E186G (GAA→GGA)	Gene 12
25413	C→T			0.00034				T191M (ACG→ATG)	Gene 12
25419	C→T	0.0051						A193V (GCC→GTC)	Gene 12
25421	C→A			0.001				Q194K (CAA→AAA)	Gene 12
25451	A→T	0.00057				0.00048		M204L (ATG→TTG)	Gene 12
25454	C→T						0.0012	R205C (CGC→TGC)	Gene 12
25455	G→A					0.013		R205H (CGC→CAC)	Gene 12
25466	T→C					0.0049		S209P (TCT→CCT)	Gene 12
25487	G→T			0.00091				G216W (GGG→TGG)	Gene 12
25493	G→T		0.00034	0.0017				G218W (GGG→TGG)	Gene 12
25533	A→C		0.00021					D231A (GAC→GCC)	Gene 12
25544	A→G	0.00082						T235A (ACT→GCT)	Gene 12
25566	A→G						0.03	Q242R (CAG→CGG)	Gene 12
25578	C→A		0.00043	0.0015				P246H (CCT→CAT)	Gene 12
25584	C→T						0.0017	T248I (ACC→ATC)	Gene 12
25586	C→A			0.00064				H249N (CAC→AAC)	Gene 12
25602	T→G	0.0062		0.0026				F254C (TTC→TGC)	Gene 12
25650	T→C				0.0027			V270A (GTA→GCA)	Gene 12
25652	G→T			0.00038				G271W (GGG→TGG) ‡	Gene 12
25653	G→T			0.00043				G271V (GGG→GTG) ‡	Gene 12
25658	G→T						0.00057	A273S (GCC→TCC)	Gene 12
25741	G→T			0.00042				E300D (GAG→GAT)	Gene 12
25755	G→T			0.00045				W305L (TGG→TTG)	Gene 12
25876	T→G			0.00037				G345G (GGT→GGG)	Gene 12
25905	G→A			0.00032				R355H (CGT→CAT)	Gene 12
25928	G→A					0.00065		G363R (GGG→AGG)	Gene 12
25928	G→T			0.00084				G363W (GGG→TGG) ‡	Gene 12
25929	G→T			0.0012				G363V (GGG→GTG) ‡	Gene 12
25955	G→A		0.00078					A372T (GCC→ACC)	Gene 12
25976	C→A			0.00048				P379T (CCT→ACT) ‡	Gene 12
25977	C→A		0.00045	0.0016				P379H (CCT→CAT) ‡	Gene 12
25992	A→C	0.00048			0.00045			N384T (AAC→ACC)	Gene 12
25997	A→G						0.0032	S386G (AGT→GGT)	Gene 12
26009	C→A			0.00041				P390T (CCT→ACT) ‡	Gene 12
26010	C→A		0.00031	0.0014				P390H (CCT→CAT) ‡	Gene 12
26048	C→A			0.00044				L403I (CTT→ATT)	Gene 12
26052	A→G	0.00087	0.011					K404R (AAG→AGG)	Gene 12
26055	A→G	0.0035						Y405C (TAC→TGC)	Gene 12
26060	G→A	0.011						V407I (GTT→ATT)	Gene 12
26085	T→C		0.0043					I415T (ATC→ACC)	Gene 12
26122	G→T			0.0011				S427S (TCG→TCT)	Gene 12
26132	A→G		0.0043					T431A (ACA→GCA)	Gene 12
26151	T→C						0.0039	L437S (TTG→TCG) ‡	Gene 12
26168	T→G			0.00041				F443V (TTT→GTT)	Gene 12
26198	G→T			0.00059				G453W (GGG→TGG)	Gene 12
26199	G→A		0.0021					G453E (GGG→GAG)	Gene 12
26204	G→T		0.00038	0.00066				G455W (GGG→TGG)	Gene 12
26229	C→A					0.002	0.0026	P463Q (CCG→CAG)	Gene 12
26231	A→G					0.0044		R464G (AGG→GGG)	Gene 12
26232	G→T			0.0005				R464M (AGG→ATG)	Gene 12
26246	T→C		0.00048					S469P (TCC→CCC)	Gene 12
26247	C→T	0.00093						S469F (TCC→TTC)	Gene 12
26265	C→T						0.0013	A475V (GCT→GTT)	Gene 12
26331	C→A		0.00036	0.00059				P497H (CCT→CAT)	Gene 12
26342	T→C		0.0012					F501L (TTC→CTC)	Gene 12
26393	G→T			0.00047				G518W (GGG→TGG) ‡	Gene 12
26394	G→T			0.00041				G518V (GGG→GTG) ‡	Gene 12
26399	C→A			0.00046				P520T (CCT→ACT) ‡	Gene 12
26400	C→A		0.00035	0.00063				P520H (CCT→CAT) ‡	Gene 12
26469	G→T			0.00068				W543L (TGG→TTG)	Gene 12
26477	G→T		0.00036	0.00043				G546W (GGG→TGG) ‡	Gene 12
26478	G→T			0.0009				G546V (GGG→GTG) ‡	Gene 12
26516	T→G		0.00064					S559A (TCA→GCA)	Gene 12
26599	G→T		0.00043	0.0012				Q586H (CAG→CAT)	Gene 12
26608	C→A			0.00082				P589P (CCC→CCA)	Gene 12
26703	T→G	0.00079	0.00079	0.00074	0.00074	0.0014	0.00095	I621S (ATT→AGT)	Gene 12
26720	G→T		0.00035	0.00085				G627W (GGG→TGG)	Gene 12
26724	G→T		0.00043	0.0011				R628M (AGG→ATG) ‡	Gene 12
26725	G→T		0.0007	0.0028		0.00055		R628S (AGG→AGT) ‡	Gene 12
26777	C→A		0.0005					P646T (CCT→ACT)	Gene 12
26786	G→T		0.00036	0.00085				G649W (GGG→TGG)	Gene 12
26802	C→A			0.0016				P654H (CCT→CAT)	Gene 12
26830	G→T		0.00031	0.00075				E663D (GAG→GAT)	Gene 12
26849	G→T		0.0004	0.00065				G670W (GGG→TGG) ‡	Gene 12
26850	G→T		0.00034					G670V (GGG→GTG) ‡	Gene 12
26886	T→G	0.00057						F682C (TTC→TGC)	Gene 12
26912	G→T		0.00038	0.0013				G691W (GGG→TGG) ‡	Gene 12
26913	G→T			0.00037				G691V (GGG→GTG) ‡	Gene 12
26936	G→T			0.00087				G699W (GGG→TGG)	Gene 12
26960	T→C		0.00071	0.013				W707R (TGG→CGG) ‡	Gene 12
26961	G→T		0.00038	0.0012				W707L (TGG→TTG) ‡	Gene 12
26984	A→G						0.00069	T715A (ACG→GCG)	Gene 12
26987	T→G		0.00035					F716V (TTT→GTT)	Gene 12
27035	G→A		0.0011				0.0019	A732T (GCT→ACT)	Gene 12
27044	C→A		0.00036	0.001				R735R (CGA→AGA)	Gene 12
27060	C→T				0.00094			T740I (ACT→ATT)	Gene 12
27063	T→A				0.00078			L741Q (CTG→CAG)	Gene 12
27066	G→T			0.00056				R742M (AGG→ATG)	Gene 12
27071	G→T			0.00097				G744W (GGG→TGG)	Gene 12
27086	G→T				0.0013			G749W (GGG→TGG) ‡	Gene 12
27087	G→A				0.0022			G749E (GGG→GAG) ‡	Gene 12
27108	C→A		0.00038	0.00062				P756H (CCT→CAT)	Gene 12
27141	A→G				0.00091			Y767C (TAC→TGC)	Gene 12
27156	A→G		0.0027					E772G (GAG→GGG)	Gene 12
27163	C→A			0.00054				T774T (ACC→ACA)	Gene 12
27164	C→A		0.00077	0.0029				P775T (CCT→ACT) ‡	Gene 12
27165	C→A		0.00048	0.0013				P775H (CCT→CAT) ‡	Gene 12
27171	A→T	0.0048						N777I (AAC→ATC)	Gene 12
27179	G→T		0.00032	0.00096				G780W (GGG→TGG) ‡	Gene 12
27180	G→T			0.00041				G780V (GGG→GTG) ‡	Gene 12
27189	G→T			0.00079				W783L (TGG→TTG)	Gene 12
27215	T→C	0.00047						S792P (TCC→CCC)	Gene 12
27240	C→A		0.00039	0.00086				intergenic (+14/‑67)	Gene 12 / → unnamed protein product; gene 13_ internal virion protein
27274	G→T		0.00041	0.0013				intergenic (+48/‑33)	Gene 12 / → unnamed protein product; gene 13_ internal virion protein
27293	G→T		0.0004	0.0011				intergenic (+67/‑14)	Gene 12 / → unnamed protein product; gene 13_ internal virion protein
27297	G→T			0.00077				intergenic (+71/‑10)	Gene 12 / → unnamed protein product; gene 13_ internal virion protein
27363	C→A				0.0005	0.00064		H19Q (CAC→CAA)	Gene 13
27410	C→A		0.00034	0.001				P35H (CCT→CAT)	Gene 13
27433	T→G						0.00044	L43V (TTG→GTG)	Gene 13
27445	G→T		0.00034	0.001				G47W (GGG→TGG)	Gene 13
27452	C→A			0.00071				P49H (CCT→CAT)	Gene 13
27475	G→T			0.00059				G57W (GGG→TGG)	Gene 13
27611	G→T		0.0003	0.0014				W102L (TGG→TTG)	Gene 13
27628	C→A			0.00063				H108N (CAC→AAC)	Gene 13
27735	G→T			0.0011				W3L (TGG→TTG)	Gene 14
27784	T→C						0.0029	G19G (GGT→GGC)	Gene 14
27809	G→C		0.00065					A28P (GCC→CCC)	Gene 14
27962	G→T			0.00089				G79W (GGG→TGG)	Gene 14
27984	G→C							G86A (GGA→GCA)	Gene 14
28017	G→A		0.00049					R97H (CGC→CAC)	Gene 14
28050	G→T			0.00077				R108L (CGG→CTG)	Gene 14
28094	G→A		0.001					A123T (GCA→ACA)	Gene 14
28177	G→T							K150N (AAG→AAT)	Gene 14
28203	C→A			0.00088				P159Q (CCA→CAA)	Gene 14
28216	G→T		0.00043	0.00079				M163I (ATG→ATT)	Gene 14
28217	G→T			0.0013				G164W (GGG→TGG)	Gene 14
28283	A→T		0.00024					I186F (ATT→TTT)	Gene 14
28309	G→T		0.0003	0.00078				T194T (ACG→ACT)	Gene 14
28310	G→T		0.00028	0.0016				G195W (GGG→TGG)	Gene 14
28314	G→T			0.00039				R196M (AGG→ATG)	Gene 14
28346	C→A		0.00089	0.002		0.0006		L8I (CTT→ATT)	Gene 15
28363	G→T			0.0006				P13P (CCG→CCT)	Gene 15
28399	G→T			0.0006				M25I (ATG→ATT)	Gene 15
28422	A→C							Q33P (CAG→CCG)	Gene 15
28466	T→G					0.00048		F48V (TTC→GTC)	Gene 15
28524	C→T						0.0029	A67V (GCT→GTT)	Gene 15
28562	C→A		0.00051	0.0013				P80T (CCT→ACT) ‡	Gene 15
28563	C→A			0.0004				P80H (CCT→CAT) ‡	Gene 15
28592	G→T			0.00054				G90W (GGG→TGG)	Gene 15
28597	C→A			0.00045				T91T (ACC→ACA)	Gene 15
28598	C→A			0.0009				L92I (CTT→ATT)	Gene 15
28617	C→A		0.00036	0.0011				P98Q (CCA→CAA)	Gene 15
28702	G→T			0.0011				E126D (GAG→GAT)	Gene 15
28741	C→T			0.00028				R139R (CGC→CGT)	Gene 15
28759	G→T		0.0005	0.0013				E145D (GAG→GAT)	Gene 15
28796	C→A			0.00051				P158T (CCT→ACT) ‡	Gene 15
28797	C→A			0.001				P158H (CCT→CAT) ‡	Gene 15
28829	G→T			0.00065				G169W (GGG→TGG) ‡	Gene 15
28830	G→T			0.00076				G169V (GGG→GTG) ‡	Gene 15
28831	G→T			0.00043				G169G (GGG→GGT) ‡	Gene 15
28900	G→T			0.0015				K192N (AAG→AAT)	Gene 15
28950	C→A		0.00041	0.00099				P209H (CCT→CAT)	Gene 15
29028	C→A			0.00073				P235Q (CCA→CAA)	Gene 15
29130	T→A				0.00031			V269E (GTA→GAA)	Gene 15
29225	A→T		0.00034				0.00043	T301S (ACT→TCT)	Gene 15
29288	C→A			0.00058				P322T (CCA→ACA) ‡	Gene 15
29289	C→A			0.0011				P322Q (CCA→CAA) ‡	Gene 15
29301	G→T			0.00089				W326L (TGG→TTG)	Gene 15
29315	G→T			0.00038				G331C (GGT→TGT)	Gene 15
29338	G→T			0.00041				K338N (AAG→AAT)	Gene 15
29475	T→G				0.00026			L384R (CTT→CGT)	Gene 15
29520	G→T		0.00037	0.0015				W399L (TGG→TTG)	Gene 15
29545	G→A		0.00055					M407I (ATG→ATA)	Gene 15
29611	C→A			0.00038				L429L (CTC→CTA)	Gene 15
29642	G→T			0.0004				G440C (GGT→TGT)	Gene 15
29672	C→A			0.00052				L450I (CTT→ATT)	Gene 15
29786	C→A			0.00053				P488T (CCA→ACA) ‡	Gene 15
29787	C→A			0.00056				P488Q (CCA→CAA) ‡	Gene 15
29825	C→A			0.00068				P501T (CCT→ACT) ‡	Gene 15
29826	C→A			0.00088				P501H (CCT→CAT) ‡	Gene 15
29850	C→A			0.001				P509Q (CCA→CAA)	Gene 15
29872	G→A		0.00097					L516L (CTG→CTA)	Gene 15
29873	A→C						0.00089	T517P (ACG→CCG)	Gene 15
29896	G→T			0.0018				Q524H (CAG→CAT)	Gene 15
29906	C→A			0.00051				P528T (CCT→ACT) ‡	Gene 15
29907	C→A			0.00062				P528H (CCT→CAT) ‡	Gene 15
30013	T→G			0.0016				P563P (CCT→CCG)	Gene 15
30023	C→A		0.00037	0.0011				R567S (CGT→AGT) ‡	Gene 15
30024	G→A			0.00027				R567H (CGT→CAT) ‡	Gene 15
30085	G→T		0.00042	0.0012				S587S (TCG→TCT)	Gene 15
30086	G→C						0.0012	G588R (GGG→CGG)	Gene 15
30086	G→T			0.0012				G588W (GGG→TGG)	Gene 15
30161	G→A						0.00066	V613I (GTT→ATT) ‡	Gene 15
30162	T→G				0.00046		0.00042	V613G (GTT→GGT) ‡	Gene 15
30219	C→A		0.00027	0.0012				P632Q (CCG→CAG)	Gene 15
30228	G→T		0.0003	0.00045				W635L (TGG→TTG)	Gene 15
30240	G→T			0.00071				R639L (CGG→CTG)	Gene 15
30265	G→T		0.00043	0.0016				K647N (AAG→AAT)	Gene 15
30272	A→G		0.0011					I650V (ATT→GTT)	Gene 15
30285	C→A		0.0006	0.0015				P654H (CCT→CAT)	Gene 15
30379	A→C						0.0016	K685N (AAA→AAC)	Gene 15
30442	G→A	0.001						K706K (AAG→AAA)	Gene 15
30494	C→A			0.00089				R724S (CGT→AGT)	Gene 15
30664	G→T			0.00094				G24W (GGG→TGG)	Gene 16
30679	C→A			0.0004				L29I (CTT→ATT)	Gene 16
30770	C→T		0.0019					A59V (GCA→GTA)	Gene 16
30784	C→A		0.00033	0.00099				L64I (CTC→ATC)	Gene 16
30830	C→A			0.00078				P79H (CCT→CAT)	Gene 16
30866	C→A						0.012	A91E (GCA→GAA)	Gene 16
30877	G→T		0.0003	0.00085				G95W (GGG→TGG)	Gene 16
30910	C→A		0.00062	0.0022		0.00056		L106I (CTT→ATT)	Gene 16
30930	G→T		0.00039	0.001				E112D (GAG→GAT)	Gene 16
30939	G→T		0.00052	0.001				L115F (TTG→TTT)	Gene 16
30969	G→T	0.00024	0.00028	0.002		0.00068		K125N (AAG→AAT)	Gene 16
30993	G→T			0.00046				E133D (GAG→GAT)	Gene 16
30996	G→T		0.00037	0.0012				E134D (GAG→GAT)	Gene 16
30997	G→T			0.00042				G135* (GGA→TGA)	Gene 16
31048	G→T			0.00036				G152* (GGA→TGA)	Gene 16
31078	C→A		0.00036	0.0024				P162T (CCA→ACA) ‡	Gene 16
31079	C→A			0.00061				P162Q (CCA→CAA) ‡	Gene 16
31083	G→T		0.00045	0.0022				K163N (AAG→AAT)	Gene 16
31084	G→T			0.00049				G164C (GGT→TGT)	Gene 16
31179	G→T		0.00085	0.0019				K195N (AAG→AAT)	Gene 16
31180	G→T			0.00046				G196C (GGT→TGT)	Gene 16
31226	G→T		0.00046	0.0007				W211L (TGG→TTG)	Gene 16
31234	C→A		0.00035	0.00074				H214N (CAC→AAC)	Gene 16
31324	G→T		0.00042	0.0011				G244W (GGG→TGG) ‡	Gene 16
31325	G→T			0.00049				G244V (GGG→GTG) ‡	Gene 16
31386	G→A		0.00046					T264T (ACG→ACA)	Gene 16
31456	C→A			0.0004				P288T (CCT→ACT) ‡	Gene 16
31457	C→A			0.00097				P288H (CCT→CAT) ‡	Gene 16
31486	T→C				0.0013			S298P (TCC→CCC)	Gene 16
31489	C→A		0.00035	0.0016				P299T (CCT→ACT) ‡	Gene 16
31490	C→A			0.00082				P299H (CCT→CAT) ‡	Gene 16
31546	C→A			0.00081				R318S (CGC→AGC)	Gene 16
31610	C→A		0.00045	0.0012				P339Q (CCG→CAG)	Gene 16
31647	G→T		0.00034	0.00072				K351N (AAG→AAT)	Gene 16
31758	G→T		0.00044	0.0015				A388A (GCG→GCT)	Gene 16
31788	C→T	0.00094						G398G (GGC→GGT)	Gene 16
31841	A→G	0.00061						K416R (AAA→AGA)	Gene 16
31897	C→A			0.00089				R435S (CGT→AGT)	Gene 16
31923	T→G			0.0006				S443S (TCT→TCG)	Gene 16
31985	C→A		0.00037	0.0011				P464H (CCT→CAT)	Gene 16
32057	C→A		0.00052	0.0012				P488Q (CCA→CAA)	Gene 16
32065	C→A			0.00047				P491T (CCT→ACT) ‡	Gene 16
32066	C→A			0.00077				P491H (CCT→CAT) ‡	Gene 16
32098	C→A			0.00044				P502T (CCT→ACT) ‡	Gene 16
32099	C→A		0.00038	0.0013				P502H (CCT→CAT) ‡	Gene 16
32104	A→T		0.00021					K504* (AAG→TAG)	Gene 16
32131	G→T			0.00081				G513W (GGG→TGG)	Gene 16
32160	G→T			0.00047				L522F (TTG→TTT)	Gene 16
32161	G→T		0.0004	0.00081				G523W (GGG→TGG)	Gene 16
32200	C→A			0.00037				L536I (CTC→ATC)	Gene 16
32345	C→A		0.00049	0.0011				P584H (CCT→CAT)	Gene 16
32377	C→A			0.0012				R595S (CGT→AGT)	Gene 16
32543	C→T		0.00057					T650I (ACA→ATA)	Gene 16
32564	C→A			0.00066				P657H (CCT→CAT)	Gene 16
32609	G→A			0.00033				R672H (CGT→CAT)	Gene 16
32662	G→T		0.0003	0.0014				G690W (GGG→TGG) ‡	Gene 16
32663	G→T			0.00036				G690V (GGG→GTG) ‡	Gene 16
32671	C→A		0.00043	0.0011				R693S (CGC→AGC)	Gene 16
32714	C→T		0.00061					A707V (GCC→GTC)	Gene 16
32724	T→G	0.00086					0.0012	D710E (GAT→GAG)	Gene 16
32731	C→G				0.00032			L713V (CTT→GTT)	Gene 16
32736	G→C				0.00025			K714N (AAG→AAC)	Gene 16
32747	G→T		0.00037	0.0016				G718V (GGG→GTG) ‡	Gene 16
32748	G→T			0.00047				G718G (GGG→GGT) ‡	Gene 16
32758	G→C				0.00025			V722L (GTA→CTA) ‡	Gene 16
32759	T→A	0.0013	0.00089	0.00025	0.00051			V722E (GTA→GAA) ‡	Gene 16
32767	G→C				0.00039		0.00025	E725Q (GAG→CAG)	Gene 16
32785	G→C				0.00012			A731P (GCT→CCT)	Gene 16
32812	C→A			0.0006				H740N (CAC→AAC)	Gene 16
32823	G→C				0.00012			Q743H (CAG→CAC)	Gene 16
32969	G→T			0.00048				R792M (AGG→ATG)	Gene 16
32994	G→A		0.00092					M800I (ATG→ATA)	Gene 16
33036	G→T			0.00058				M814I (ATG→ATT)	Gene 16
33037	G→T		0.00039	0.0013				G815W (GGG→TGG)	Gene 16
33069	G→T			0.00047				K825N (AAG→AAT)	Gene 16
33076	A→T			0.0003		0.0004	0.00035	I828F (ATT→TTT)	Gene 16
33084	T→A	0.00056						A830A (GCT→GCA)	Gene 16
33102	G→T		0.00026	0.001				E836D (GAG→GAT)	Gene 16
33194	G→T		0.00035	0.0013				W867L (TGG→TTG)	Gene 16
33226	G→T			0.00073				G878W (GGG→TGG)	Gene 16
33252	G→T		0.00069	0.0012				M886I (ATG→ATT)	Gene 16
33280	G→T		0.00026	0.00054				G896W (GGG→TGG)	Gene 16
33313	G→T		0.00023	0.0011				G907W (GGG→TGG)	Gene 16
33326	C→A		0.00027	0.00058				P911Q (CCA→CAA)	Gene 16
33393	G→A						0.0022	A933A (GCG→GCA)	Gene 16
33403	G→T			0.00066				G937W (GGG→TGG)	Gene 16
33461	G→T		0.00089	0.0021				R956M (AGG→ATG)	Gene 16
33466	G→C	0.00034						A958P (GCA→CCA)	Gene 16
33502	G→T			0.00035				G970W (GGG→TGG)	Gene 16
33507	C→A			0.00047				T971T (ACC→ACA)	Gene 16
33601	G→T			0.00036				G1003C (GGT→TGT)	Gene 16
33610	G→T		0.00028	0.00048				G1006W (GGG→TGG) ‡	Gene 16
33611	G→T			0.00098				G1006V (GGG→GTG) ‡	Gene 16
33630	C→A			0.00041				T1012T (ACC→ACA)	Gene 16
33631	C→A		0.0003	0.0018		0.00046		L1013I (CTA→ATA)	Gene 16
33649	C→A		0.00026	0.001				R1019S (CGC→AGC)	Gene 16
33653	G→T		0.00029	0.00072				W1020L (TGG→TTG)	Gene 16
33735	G→A		0.0012					M1047I (ATG→ATA)	Gene 16
33751	G→T		0.00025	0.0008				G1053W (GGG→TGG)	Gene 16
33793	C→A			0.00058				P1067T (CCA→ACA) ‡	Gene 16
33794	C→A			0.00094				P1067Q (CCA→CAA) ‡	Gene 16
33797	G→T		0.00046	0.0012				R1068L (CGG→CTG)	Gene 16
33825	C→T		0.00048					D1077D (GAC→GAT)	Gene 16
33839	A→G						0.022	E1082G (GAG→GGG)	Gene 16
33867	C→A			0.00041				S1091S (TCC→TCA)	Gene 16
33880	C→A			0.00068				H1096N (CAT→AAT)	Gene 16
34011	C→G							S1139R (AGC→AGG)	Gene 16
34026	G→T		0.00054	0.0009				M1144I (ATG→ATT)	Gene 16
34027	G→T			0.0004				G1145C (GGT→TGT)	Gene 16
34063	G→A		0.00052					V1157I (GTC→ATC)	Gene 16
34124	C→A			0.00086				P1177Q (CCA→CAA)	Gene 16
34138	C→A		0.00031	0.00082				H1182N (CAC→AAC)	Gene 16
34144	G→T	0.00022						A1184S (GCG→TCG)	Gene 16
34167	G→T		0.00033	0.00053				L1191F (TTG→TTT)	Gene 16
34168	G→T			0.00039				G1192C (GGT→TGT)	Gene 16
34171	G→A				0.0028			A1193T (GCT→ACT)	Gene 16
34177	T→G			0.00016				L1195V (TTG→GTG)	Gene 16
34210	G→T		0.00025	0.00061				G1206W (GGG→TGG)	Gene 16
34276	C→A			0.00065				P1228T (CCA→ACA) ‡	Gene 16
34277	C→A		0.00029	0.001				P1228Q (CCA→CAA) ‡	Gene 16
34284	A→C		0.00024				0.00046	K1230N (AAA→AAC)	Gene 16
34299	A→T			0.00036				R1235S (AGA→AGT)	Gene 16
34308	G→T			0.00075				M1238I (ATG→ATT)	Gene 16
34317	G→T		0.00033	0.0011				M1241I (ATG→ATT)	Gene 16
34361	C→T		0.00034					A1256V (GCT→GTT)	Gene 16
34368	A→T			0.00019				V1258V (GTA→GTT)	Gene 16
34369	G→T			0.00045				G1259W (GGG→TGG) ‡	Gene 16
34370	G→T			0.00072				G1259V (GGG→GTG) ‡	Gene 16
34403	A→C						0.00044	N1270T (AAC→ACC)	Gene 16
34406	C→T	0.00056						S1271L (TCA→TTA)	Gene 16
34407	A→C			0.0014				S1271S (TCA→TCC)	Gene 16
34481	C→A			0.0012				P1296Q (CCA→CAA)	Gene 16
34535	G→T		0.00029	0.00063				R1314M (AGG→ATG)	Gene 16
34566	G→T		0.00043	0.001				intergenic (+15/‑58)	Gene 16 / → unnamed protein product; gene 17_ tail fiber prote in
34590	C→A		0.00027	0.0012				intergenic (+39/‑34)	Gene 16 / → unnamed protein product; gene 17_ tail fiber prote in
34603	+34 bp							intergenic (+52/‑21)	Gene 16 / → unnamed protein product; gene 17_ tail fiber prote in
34628	C→T					0.0028		A2V (GCT→GTT)	Gene 17
34691	C→A		0.00026	0.00084				P23Q (CCG→CAG)	Gene 17
34708	C→A		0.00036	0.00066				R29S (CGT→AGT)	Gene 17
34757	C→T	0.0013						T45M (ACG→ATG)	Gene 17
34765	A→G					0.00084		T48A (ACA→GCA)	Gene 17
34787	G→A		0.0009					R55H (CGT→CAT)	Gene 17
34793	C→T			0.00089				T57I (ACT→ATT)	Gene 17
34814	G→T			0.00059				W64L (TGG→TTG) ‡	Gene 17
34815	G→T			0.001				W64C (TGG→TGT) ‡	Gene 17
34835	C→T			0.0004				T71M (ACG→ATG)	Gene 17
34883	A→C						0.0012	D87A (GAC→GCC)	Gene 17
34912	T→A		0.00042				0.00045	Y97N (TAT→AAT) ‡	Gene 17
34913	A→G						0.0011	Y97C (TAT→TGT) ‡	Gene 17
34945	C→T				0.0038			H108Y (CAC→TAC)	Gene 17
34958	A→T							E112V (GAG→GTG)	Gene 17
34963	C→A		0.0004	0.00096				R114S (CGT→AGT)	Gene 17
34988	G→C					0.0018		G122A (GGT→GCT)	Gene 17
34996	A→T			0.00057				N125Y (AAC→TAC)	Gene 17
35117	G→A				0.0088			R165H (CGT→CAT)	Gene 17
35172	G→T			0.00069				E183D (GAG→GAT)	Gene 17
35206	A→G		0.00097					N195D (AAC→GAC)	Gene 17
35235	G→T			0.00072				K204N (AAG→AAT)	Gene 17
35244	A→C		0.0007					R207R (CGA→CGC)	Gene 17
35503	G→T		0.0003	0.0012				G294W (GGG→TGG)	Gene 17
35510	T→G						0.00021	L296R (CTT→CGT)	Gene 17
35594	G→T			0.00058				W324L (TGG→TTG) ‡	Gene 17
35595	G→T		0.00038	0.0015				W324C (TGG→TGT) ‡	Gene 17
35651	T→C						0.0085	I343T (ATA→ACA)	Gene 17
35694	C→A			0.00039				T357T (ACC→ACA)	Gene 17
35695	C→A		0.00034	0.0011				Q358K (CAA→AAA)	Gene 17
35707	A→T		0.00023					M362L (ATG→TTG)	Gene 17
35737	C→T		0.00059					H372Y (CAT→TAT)	Gene 17
35824	G→T		0.00058	0.0016				G401W (GGG→TGG) ‡	Gene 17
35825	G→T			0.00082				G401V (GGG→GTG) ‡	Gene 17
35877	C→A			0.00065				T418T (ACC→ACA)	Gene 17
35946	T→A		0.00019					T441T (ACT→ACA)	Gene 17
35962	G→T			0.00041				G447C (GGT→TGT)	Gene 17
35972	G→T		0.00037	0.00084				W450L (TGG→TTG) ‡	Gene 17
35973	G→T		0.00036	0.0018				W450C (TGG→TGT) ‡	Gene 17
36064	G→T			0.001				G481W (GGG→TGG) ‡	Gene 17
36065	G→T		0.00052	0.0022				G481V (GGG→GTG) ‡	Gene 17
36118	T→G		0.0016					C499G (TGT→GGT)	Gene 17
36124	A→C	0.001	0.011					N501H (AAC→CAC)	Gene 17
36178	T→A	0.00025	0.0023					S519T (TCT→ACT) ‡	Gene 17
36179	C→T	0.0012	0.015					S519F (TCT→TTT) ‡	Gene 17
36181	G→A	0.0074				0.0024	0.009	D520N (GAT→AAT)	Gene 17
36182	A→C			0.0029				D520A (GAT→GCT)	Gene 17
36184	G→A		0.00057			0.0066		G521S (GGT→AGT) ‡	Gene 17
36185	G→A	0.00076				0.002		G521D (GGT→GAT) ‡	Gene 17
36185	G→T			0.123				G521V (GGT→GTT)	Gene 17
36202	C→A						0.00088	Q527K (CAA→AAA)	Gene 17
36239	C→T		0.0014					A539V (GCA→GTA)	Gene 17
36241	G→A	0.001	0.014		0.0023			D540N (GAC→AAC) ‡	Gene 17
36241	G→T					0.0093		D540Y (GAC→TAC)	Gene 17
36242	A→G	0.133	0.113	0.014	0.053		0.028	D540G (GAC→GGC) ‡	Gene 17
36245	G→A	0.0011	0.014					S541N (AGT→AAT) ‡	Gene 17
36246	T→G		0.0031					S541R (AGT→AGG) ‡	Gene 17
36261	T→G	0.053	0.039					N546K (AAT→AAG)	Gene 17
36343	G→T			0.00035				intergenic (+58/‑1)	Gene 17 / → unnamed protein product; gene 17.5_ lysis protein [17]
36395	G→T			0.00038				G18W (GGG→TGG)	Gene 17.5
36400	G→T		0.00048	0.0014				T19T (ACG→ACT)	Gene 17.5
36413	G→A					0.0014		V24I (GTT→ATT)	Gene 17.5
36419	G→A				0.003			A26T (GCT→ACT)	Gene 17.5
36434	G→T		0.00035	0.00074				G31W (GGG→TGG) ‡	Gene 17.5
36435	G→T			0.00038				G31V (GGG→GTG) ‡	Gene 17.5
36439	A→T				0.00024			L32F (TTA→TTT)	Gene 17.5
36502	G→T			0.00052				K53N (AAG→AAT)	Gene 17.5
36649	T→A	0.00024		0.00028				S33T (TCT→ACT)	Gene 18
36740	G→T							G63V (GGC→GTC)	Gene 18
36794	C→T		0.00045					T81M (ACG→ATG)	Gene 18
36907	G→T		0.00025	0.00083				intergenic (+85/‑10)	Gene 18 / → unnamed protein product; gene 18.5_ homologous to lambda Rz lysis protein [10]
36944	C→A			0.00033				P10T (CCT→ACT)	Gene 18.5
36948	G→T			0.00058				W11L (TGG→TTG)	Gene 18.5
36952	T→A	0.00024						V12V (GTT→GTA)	Gene 18.5
36959	G→T		0.00029	0.00045				G15W (GGG→TGG)	Gene 18.5
36971	G→T		0.00039	0.0012				G19W (GGG→TGG)	Gene 18.5
36988	A→T			0.00017				L24L (CTA→CTT)	Gene 18.5
36989	G→T	0.00025	0.00034	0.001				G25W (GGG→TGG) ‡	Gene 18.5
36990	G→T			0.00071				G25V (GGG→GTG) ‡	Gene 18.5
37069	T→G						0.021	T51T (ACT→ACG)	Gene 18.5
37069	T→G						0.021	L13R (CTC→CGC)	Gene 18.7
37127	G→T		0.00052	0.0017		0.00039		G71W (GGG→TGG)	Gene 18.5
37127	G→T		0.00052	0.0017		0.00039		K32N (AAG→AAT)	Gene 18.7
37153	T→G			0.00033	0.00025		0.00027	D79E (GAT→GAG)	Gene 18.5
37153	T→G			0.00033	0.00025		0.00027	I41S (ATT→AGT)	Gene 18.7
37235	G→T			0.00042				G107C (GGT→TGT)	Gene 18.5
37235	G→T			0.00042				M68I (ATG→ATT)	Gene 18.7
37248	T→G		0.00023					L111R (CTT→CGT)	Gene 18.5
37248	T→G		0.00023					L73V (TTG→GTG)	Gene 18.7
37252	C→T			0.0003				D112D (GAC→GAT)	Gene 18.5
37252	C→T			0.0003				T74M (ACG→ATG)	Gene 18.7
37291	G→T		0.0007	0.002				K125N (AAG→AAT)	Gene 18.5
37322	A→G						0.00058	T136A (ACT→GCT)	Gene 18.5
37474	C→A		0.00042	0.001				P35P (CCC→CCA)	Gene 19
37608	C→A		0.00047	0.001				P80H (CCT→CAT)	Gene 19
37723	C→A		0.00035	0.001				P118P (CCC→CCA)	Gene 19
37729	G→C						0.00012	Q120H (CAG→CAC)	Gene 19
37761	C→A			0.00064				P131Q (CCA→CAA)	Gene 19
37882	G→T		0.00035	0.0012				M171I (ATG→ATT)	Gene 19
37883	G→T			0.00035				G172C (GGT→TGT)	Gene 19
37899	T→A		0.00019					L177Q (CTA→CAA)	Gene 19
37939	G→A		0.00053					P190P (CCG→CCA)	Gene 19
37940	C→G	0.00062	0.00052					L191V (CTG→GTG)	Gene 19
38018	G→T		0.0005	0.0013				G217W (GGG→TGG) ‡	Gene 19
38018	G→T		0.0005	0.0013				V1V (GTG→GTT) †	Gene 19.2
38019	G→T			0.00049				G217V (GGG→GTG) ‡	Gene 19
38019	G→T			0.00049				G2C (GGT→TGT)	Gene 19.2
38052	C→A			0.0012				P228Q (CCA→CAA)	Gene 19
38052	C→A			0.0012				Q13K (CAA→AAA)	Gene 19.2
38065	A→C						0.00064	E232D (GAA→GAC)	Gene 19
38065	A→C						0.00064	K17T (AAG→ACG)	Gene 19.2
38075	T→A						0.00078	Y236N (TAT→AAT)	Gene 19
38075	T→A						0.00078	S20S (TCT→TCA)	Gene 19.2
38075	T→A						0.00078	S33T (AGT→ACT)	Gene 19.2
38127	C→A		0.00021					P253H (CCT→CAT)	Gene 19
38127	C→A		0.00021					L38M (CTG→ATG)	Gene 19.2
38127	C→A		0.00021					L38P (CTG→CCG)	Gene 19.2
38141	G→T			0.00059				G258W (GGG→TGG) ‡	Gene 19
38141	G→T			0.00059				L42L (CTG→CTT)	Gene 19.2
38142	G→T			0.00034				G258V (GGG→GTG) ‡	Gene 19
38142	G→T			0.00034				G43* (GGA→TGA)	Gene 19.2
38156	C→A			0.00052				P263T (CCA→ACA) ‡	Gene 19
38156	C→A			0.00052				T47T (ACC→ACA)	Gene 19.2
38157	C→A			0.00047				P263Q (CCA→CAA) ‡	Gene 19
38157	C→A			0.00047				Q48K (CAG→AAG)	Gene 19.2
38203	C→T			0.00025				Y278Y (TAC→TAT)	Gene 19
38203	C→T			0.00025				T63M (ACG→ATG) ‡	Gene 19.2
38204	G→T			0.00034				G279C (GGT→TGT)	Gene 19
38204	G→T			0.00034				T63T (ACG→ACT) ‡	Gene 19.2
38241	C→A	0.00019	0.00025	0.00087				P291H (CCT→CAT)	Gene 19
38241	C→A	0.00019	0.00025	0.00087				L76I (CTA→ATA)	Gene 19.2
38268	C→A			0.0014				P300Q (CCG→CAG)	Gene 19
38268	C→A			0.0014				R85S (CGC→AGC)	Gene 19.2
38318	C→A		0.00025	0.00083				P317T (CCA→ACA) ‡	Gene 19
38319	C→A			0.00058				P317Q (CCA→CAA) ‡	Gene 19
38361	A→G				0.0018			E331G (GAG→GGG)	Gene 19
38386	G→T		0.00075	0.0026		0.00045		K339N (AAG→AAT)	Gene 19
38387	G→T			0.0004				G340C (GGT→TGT)	Gene 19
38396	C→A					0.0007		L343M (CTG→ATG)	Gene 19
38415	G→A		0.0018					C349Y (TGT→TAT)	Gene 19
38462	C→A		0.00024	0.0006				P365T (CCT→ACT) ‡	Gene 19
38463	C→A			0.0012				P365H (CCT→CAT) ‡	Gene 19
38572	C→A		0.00021	0.00057				T401T (ACC→ACA)	Gene 19
38572	C→A		0.00021	0.00057				P7H (CCC→CAC) ‡	Gene 19.3
38573	C→A		0.00043	0.0011				L402I (CTT→ATT)	Gene 19
38573	C→A		0.00043	0.0011				P7P (CCC→CCA) ‡	Gene 19.3
38595	C→T		0.00024					A409V (GCA→GTA)	Gene 19
38595	C→T		0.00024					Q15* (CAA→TAA)	Gene 19.3
38595	C→T		0.00024					S16R (AGC→CGC)	Gene 19.3
38604	G→T			0.00088				W412L (TGG→TTG) ‡	Gene 19
38604	G→T			0.00088				G18W (GGG→TGG) ‡	Gene 19.3
38605	G→T		0.00044	0.0013				W412C (TGG→TGT) ‡	Gene 19
38605	G→T		0.00044	0.0013				G18V (GGG→GTG) ‡	Gene 19.3
38605	G→T		0.00044	0.0013				S20Y (TCC→TAC)	Gene 19.3
38717	C→A		0.00048	0.0019				R450S (CGT→AGT)	Gene 19
38717	C→A		0.00048	0.0019				P55P (CCC→CCA)	Gene 19.3
38739	T→G					0.00038	0.00025	I457S (ATT→AGT)	Gene 19
38749	C→A			0.00046				T460T (ACC→ACA)	Gene 19
38750	C→A		0.00045	0.0025		0.00056		L461I (CTT→ATT)	Gene 19
38784	T→G				0.0002			I472S (ATT→AGT)	Gene 19
38802	G→T		0.00028	0.00056				R478M (AGG→ATG)	Gene 19
38875	C→A			0.00041				T502T (ACC→ACA)	Gene 19
38876	C→A		0.00036	0.0017		0.00039		R503S (CGT→AGT)	Gene 19
38887	T→G			0.0062				R506R (CGT→CGG)	Gene 19
38899	T→A	0.00045		0.00033				A510A (GCT→GCA)	Gene 19
38927	C→A		0.00041	0.0015				L520I (CTT→ATT)	Gene 19
38947	T→A	0.00021		0.00029				Y526* (TAT→TAA)	Gene 19
38986	G→T		0.00052	0.0014				E539D (GAG→GAT)	Gene 19
38987	G→T			0.0004				G540C (GGT→TGT)	Gene 19
39030	C→A			0.00033				P554H (CCT→CAT)	Gene 19
39047	C→T		0.0011					H560Y (CAT→TAT)	Gene 19
39059	Δ66 bp							coding (1690‑1755/1761 nt)	Gene 19
39067	G→T		0.00029	0.0011				V566V (GTG→GTT)	Gene 19
39075	T→G					0.00042		V569G (GTT→GGT)	Gene 19
39100	G→T		0.0002	0.0011				E577D (GAG→GAT)	Gene 19
39107	G→T			0.00038				G580C (GGT→TGT)	Gene 19
39152	G→T		0.00028	0.0013				intergenic (+22/‑237)	Gene 19 / → unnamed protein product; gene 19.5
39153	G→T			0.00046				intergenic (+23/‑236)	Gene 19 / → unnamed protein product; gene 19.5
39212	T→A	0.00018						intergenic (+82/‑177)	Gene 19 / → unnamed protein product; gene 19.5
39214	A→C	0.0003	0.0031					intergenic (+84/‑175)	Gene 19 / → unnamed protein product; gene 19.5
39224	C→T						0.0015	intergenic (+94/‑165)	Gene 19 / → unnamed protein product; gene 19.5
39228	A→G	0.011						intergenic (+98/‑161)	Gene 19 / → unnamed protein product; gene 19.5
39229	G→T		0.00037	0.0013				intergenic (+99/‑160)	Gene 19 / → unnamed protein product; gene 19.5
39230	G→T			0.0003				intergenic (+100/‑159)	Gene 19 / → unnamed protein product; gene 19.5
39243	G→C	0.00079	0.00086	0.00049				intergenic (+113/‑146)	Gene 19 / → unnamed protein product; gene 19.5
39319	C→A			0.00037				intergenic (+189/‑70)	Gene 19 / → unnamed protein product; gene 19.5
39377	G→T		0.00041	0.0011				intergenic (+247/‑12)	Gene 19 / → unnamed protein product; gene 19.5
39391	G→A				0.00093			M1I (ATG→ATA) †	Gene 19.5
39407	A→G	0.014						N7D (AAC→GAC)	Gene 19.5
39422	A→T						0.00086	R12* (AGA→TGA)	Gene 19.5
39428	A→T			0.00013				T14S (ACC→TCC)	Gene 19.5
39437	T→C						0.0076	F17L (TTT→CTT)	Gene 19.5
39455	G→A	0.00031	0.001					A23T (GCT→ACT)	Gene 19.5
39458	G→A					0.012		A24T (GCC→ACC)	Gene 19.5
39461	C→A		0.00073	0.0019				L25I (CTT→ATT)	Gene 19.5
39464	G→T		0.00033	0.0013				G26W (GGG→TGG) ‡	Gene 19.5
39465	G→T			0.00043				G26V (GGG→GTG) ‡	Gene 19.5
39471	C→T					0.00067		A28V (GCA→GTA)	Gene 19.5
39488	C→A			0.00034				L34I (CTC→ATC)	Gene 19.5
39490	C→A				0.00034			L34L (CTC→CTA)	Gene 19.5
39500	G→A						0.0011	E38K (GAG→AAG)	Gene 19.5
39514	C→G		0.00014					C42W (TGC→TGG)	Gene 19.5
39526	T→C		0.0029					T46T (ACT→ACC)	Gene 19.5
39538	G→T		0.00041	0.00092				*50Y (TAG→TAT)	Gene 19.5
39569	G→T		0.00045	0.001				intergenic (+31/–)	Gene 19.5 / –
39575	C→A							intergenic (+37/–)	Gene 19.5 / –
39594	C→T						0.00026	intergenic (+56/–)	Gene 19.5 / –
39607	C→A		0.0003	0.0016				intergenic (+69/–)	Gene 19.5 / –
39626	G→T		0.00021					intergenic (+88/–)	Gene 19.5 / –
39633	C→A			0.00031				intergenic (+95/–)	Gene 19.5 / –
39634	C→A		0.00044	0.0011				intergenic (+96/–)	Gene 19.5 / –
39663	G→T			0.00036				intergenic (+125/–)	Gene 19.5 / –
39708	G→T		0.0002	0.00085				intergenic (+170/–)	Gene 19.5 / –
39720	G→T		0.00024	0.00049				intergenic (+182/–)	Gene 19.5 / –
39727	T→C	0.00035						intergenic (+189/–)	Gene 19.5 / –
39740	G→T		0.00035	0.0011				intergenic (+202/–)	Gene 19.5 / –
39741	G→T			0.00053				intergenic (+203/–)	Gene 19.5 / –
39805	C→A		0.0003	0.0011				intergenic (+267/–)	Gene 19.5 / –
39806	C→A		0.00047	0.0018				intergenic (+268/–)	Gene 19.5 / –
39807	C→A		0.00041	0.0012				intergenic (+269/–)	Gene 19.5 / –
39811	G→T			0.0012				intergenic (+273/–)	Gene 19.5 / –
39812	G→T		0.00033	0.0016				intergenic (+274/–)	Gene 19.5 / –
39813	G→T		0.00042	0.0013				intergenic (+275/–)	Gene 19.5 / –
39819	C→A		0.0002					intergenic (+281/–)	Gene 19.5 / –
39827	C→A		0.00034	0.0005				intergenic (+289/–)	Gene 19.5 / –
39830	C→A		0.00029					intergenic (+292/–)	Gene 19.5 / –
39855	T→G				0.00067			intergenic (+317/–)	Gene 19.5 / –
39872	C→A		0.00039					intergenic (+334/–)	Gene 19.5 / –
39875	A→C				0.00026			intergenic (+337/–)	Gene 19.5 / –

## Sheet: Figure_3_Enriched
Significantly enriched phage mutations
annotation	gene	Terrestrial Replicate 1	Terrestrial Replicate 2	Terrestrial Replicate 3	Microgravity Replicate 1	Microgravity Replicate 2	Microgravity Replicate 3	terrestrial_p_value	microgravity_p_value	terrestrial_adjusted_p	microgravity_adjusted_p	terrestrial_significance	microgravity_significance
V26I (GTA→ATA)	gene 0.5					1	1		0.0430711		0.0484385	not significant	significant
G11D (GGC→GAC)	Gene 0.6B	0.0024	0.031					0.0430711		0.049427		significant	not significant
D147H (GAC→CAC)	Gene 1			0.016				0.0461319		0.049427		significant	not significant
A268P (GCT→CCT)	Gene 4A			0.012				0.0461319		0.049427		significant	not significant
A205P (GCT→CCT)	Gene 4B			0.012				0.0461319		0.049427		significant	not significant
T115A (ACC→GCC)	Gene 4.7	0.059	0.053	0.122				0.0430711		0.049427		significant	not significant
E165D (GAA→GAC)	Gene 5	0.014						0.0461319		0.049427		significant	not significant
K293T (AAG→ACG)	Gene 6		0.034			0.035		0.0430711	0.0430711	0.049427	0.0484385	significant	significant
S15F (TCC→TTC)	Gene 7.3				0.021		0.023		0.0438204		0.0484385	not significant	significant
G23V (GGG→GTG)	Gene 7.3		0.0033		0.0011	0.029	0.00058	0.0641411	0.0430711	0.0641411	0.0484385	not significant	significant
A38V (GCT→GTT)	Gene 7.3					0.0081	0.02		0.0461319		0.0484385	not significant	significant
coding (125‑142/300 nt)	Gene 7.3	0.0052	0.054					0.0430711		0.049427		significant	not significant
E48K (GAA→AAA)	Gene 7.3			0.004	0.066		0.00083	0.0621249	0.0430711	0.0641411	0.0484385	not significant	significant
E61K (GAG→AAG)	Gene 7.3					0.0014	0.019		0.0461319		0.0484385	not significant	significant
D68Y (GAC→TAC)	Gene 7.3					0.025			0.0430711		0.0484385	not significant	significant
D68A (GAC→GCC)	Gene 7.3						0.021		0.0453507		0.0484385	not significant	significant
P100R (CCC→CGC) ‡	Gene 8			0.086				0.0430711		0.049427		significant	not significant
P534S (CCG→TCG)	Gene 8				0.018				0.0461319		0.0484385	not significant	significant
E155D (GAA→GAC)	Gene 9			0.05				0.0430711		0.049427		significant	not significant
S57R (AGC→CGC)	Gene 10B			0.012				0.0461319		0.049427		significant	not significant
S57R (AGC→CGC)	Gene 10A			0.012				0.0461319		0.049427		significant	not significant
R2C (CGC→TGC)	Gene 11				0.016		0.017		0.0461319		0.0484385	not significant	significant
A16V (GCT→GTT) ‡	Gene 11	0.048	0.02	0.126				0.0430711		0.049427		significant	not significant
N48S (AAC→AGC)	Gene 11	0.02						0.0461319		0.049427		significant	not significant
M130I (ATG→ATA)	Gene 11					0.014			0.0461319		0.0484385	not significant	significant
F150L (TTC→TTG)	Gene 11	0.0034	0.037					0.0430711		0.049427		significant	not significant
Y174* (TAT→TAG)	Gene 11		0.0048	0.011				0.0461319		0.049427		significant	not significant
D177G (GAC→GGC) ‡	Gene 11						0.011		0.0461319		0.0484385	not significant	significant
Q184R (CAA→CGA)	Gene 12	0.0035	0.043					0.0430711		0.049427		significant	not significant
R205H (CGC→CAC)	Gene 12					0.013			0.0461319		0.0484385	not significant	significant
Q242R (CAG→CGG)	Gene 12						0.03		0.0430711		0.0484385	not significant	significant
K404R (AAG→AGG)	Gene 12	0.00087	0.011					0.0461319		0.049427		significant	not significant
V407I (GTT→ATT)	Gene 12	0.011						0.0461319		0.049427		significant	not significant
W707R (TGG→CGG) ‡	Gene 12		0.00071	0.013				0.0461319		0.049427		significant	not significant
A91E (GCA→GAA)	Gene 16						0.012		0.0461319		0.0484385	not significant	significant
E1082G (GAG→GGG)	Gene 16						0.022		0.0445803		0.0484385	not significant	significant
N501H (AAC→CAC)	Gene 17	0.001	0.011					0.0461319		0.049427		significant	not significant
S519F (TCT→TTT) ‡	Gene 17	0.0012	0.015					0.0461319		0.049427		significant	not significant
G521V (GGT→GTT)	Gene 17			0.123				0.0430711		0.049427		significant	not significant
D540N (GAC→AAC) ‡	Gene 17	0.001	0.014		0.0023			0.0461319	0.0727177	0.049427	0.0727177	significant	not significant
D540G (GAC→GGC) ‡	Gene 17	0.133	0.113	0.014	0.053		0.028	0.0430711	0.0430711	0.049427	0.0484385	significant	significant
S541N (AGT→AAT) ‡	Gene 17	0.0011	0.014					0.0461319		0.049427		significant	not significant
N546K (AAT→AAG)	Gene 17	0.053	0.039					0.0430711		0.049427		significant	not significant
L13R (CTC→CGC)	Gene 18.7						0.021		0.0453507		0.0484385	not significant	significant
N7D (AAC→GAC)	Gene 19.5	0.014						0.0461319		0.049427		significant	not significant
A24T (GCC→ACC)	Gene 19.5					0.012			0.0461319		0.0484385	not significant	significant

## Sheet: Figure_4
All Bacteria Mutations - Figure 4, Base Dataset for S6
position	mutation	G1	G2	G3	G_Control	S1	S2	S3	S_Control	annotation	gene
3856228	Δ1 bp					1				coding (228/330 nt)	trxA →
1456833	T→A	1				0.339				I105K (ATA→AAA)	ydcL →
1279424	T→G	1								L59R (CTG→CGG)	galU →
3212008	A→C	1								Q43H (CAA→CAC)	lptA →
3965152	Δ1 bp					0.965				coding (48/1824 nt)	typA →
1317635	T→G					0.961				V73G (GTT→GGT)	topA →
2352977	Δ6 bp	0.615	0.249			0.954	0.165			coding (129‑134/756 nt)	mlaA ←
712624	(TGATAGAACGCCGCCAGCGCGCCGGT)1→2					0.85				coding (415/1284 nt)	gltA ←
24843	C→A		0.736							G8V (GGT→GTT)	ECD_00026 ←
3674603	IS1 (+) +9 bp									coding (307‑315/1059 nt)	waaQ ←
1280495	IS1 (–) +9 bp	0.66								coding (212‑220/414 nt)	hns ←
3255585	Δ1 bp					0.569				coding (1830/3801 nt)	yhdP ←
3062159	G→A							0.565		R232C (CGT→TGT)	hldE ←
170031	+GCCGCAACT					0.516				coding (2450/2526 nt)	mrcB →
3177185	A→C									L80* (TTA→TGA)	nlpI ←
3856157	Δ12 bp		0.444							coding (157‑168/330 nt)	trxA →
3663960	G→C						0.426			M1M (ATG→ATC) †	waaC →
2352976	+TTGAAG							0.302		coding (135/756 nt)	mlaA ←
4331690	Δ10 bp						0.277			coding (53‑62/396 nt)	rpsF →
919930	T→A									intergenic (‑369/+126)	ybjE ← / ← aqpZ
3779191	C→G									L54V (CTT→GTT)	tnaB →
158239	Δ1 bp				0.077	0.11	0.221		0.085	coding (33/2601 nt)	htrE ←
158240	Δ1 bp				0.077	0.11	0.221		0.085	coding (32/2601 nt)	htrE ←
4084336	G→T		0.215							P114P (CCG→CCT)	tufB →
1973596	T→C		0.214		0.159	0.166			0.138	G48G (GGA→GGG)	ECD_01906 ←
4084345	T→C		0.211							R117R (CGT→CGC)	tufB →
4084321	T→C		0.209							T109T (ACT→ACC)	tufB →
4084318	G→T		0.204							A108A (GCG→GCT)	tufB →
3397707	G→T				0.201					intergenic (+39/‑58)	greB → / → yhgF
1112199	G→C				0.2					A100P (GCC→CCC)	opgG →
2955403	A→T		0.196							I210N (ATT→AAT)	ECD_02821 ←
4084309	A→G		0.195							V105V (GTA→GTG)	tufB →
4084352	A→G		0.189							I120V (ATC→GTC) ‡	tufB →
4084306	G→C		0.188							L104L (CTG→CTC)	tufB →
270171	T→G								0.187	E317D (GAA→GAC)	paoC ←
2124082	A→T					0.186				intergenic (+112/+261)	yohP → / ← dusC
3238939	G→T		0.186							intergenic (‑356/+39)	sspA ← / ← rpsI
2180214	Δ1 bp					0.185				coding (990/1761 nt)	yejM →
4418974	C→G					0.165				H80D (CAT→GAT)	ECD_04147 →
966296	Δ1 bp		0.184							coding (6/684 nt)	cmk →
4084300	G→C		0.182							A102A (GCG→GCC)	tufB →
1765440	G→T									S63Y (TCC→TAC)	chbC ←
831941	G→C					0.176				S19C (TCT→TGT)	glnH ←
1809138	C→G				0.149	0.172			0.141	intergenic (+27/+21)	yeaD → / ← yeaE
1880942	T→A					0.172				D366V (GAT→GTT)	zwf ←
743369	G→T				0.161					T119T (ACC→ACA)	ybgS ←
4084354	C→T		0.172							I120I (ATC→ATT) ‡	tufB →
919920	G→T				0.161					intergenic (‑359/+136)	ybjE ← / ← aqpZ
1809131	C→G					0.113			0.155	intergenic (+20/+28)	yeaD → / ← yeaE
167433	A→C			?	0.15					intergenic (+47/‑149)	hrpB → / → mrcB
110372	G→T		0.141							intergenic (+93/‑138)	lpxC → / → secM
4084360	G→C		0.14							L122L (CTG→CTC)	tufB →
4084362	G→C		0.139							G123A (GGT→GCT)	tufB →
4515187	C→A									H275N (CAT→AAT)	lgoD →
536863	IS1 (–) +9 bp							0.135		intergenic (+21/‑39)	renD → / → emrE
167416	A→T								0.135	intergenic (+30/‑166)	hrpB → / → mrcB
2061804	T→A				0.11				0.134	F3Y (TTC→TAC)	baeS →
3129792	A→T					0.133				A56A (GCT→GCA)	tdcD ←
1167092	C→A									A144E (GCA→GAA)	nagZ →
1607540	T→G									P596P (CCT→CCG)	ynfF →
1194926	A→T								0.098	I143N (ATC→AAC)	purB ←
1809132	C→G					0.125			0.116	intergenic (+21/+27)	yeaD → / ← yeaE
4084264	A→G		0.125							K90K (AAA→AAG)	tufB →
3222680	(TGCATAATCAATCAAAATTACCGAAATTTCA)1→2						0.089	0.124		intergenic (‑130/‑452)	yhcC ← / → gltB
4084252	C→T		0.124							A86A (GCC→GCT)	tufB →
4084261	T→C		0.123							V89V (GTT→GTC)	tufB →
4084258	T→C		0.121							Y88Y (TAT→TAC)	tufB →
1809145	T→A	?			0.092	0.11			0.12	intergenic (+34/+14)	yeaD → / ← yeaE
1809129	T→G				0.12	0.099				intergenic (+18/+30)	yeaD → / ← yeaE
4304890	A→T				0.1	0.117			0.092	D320V (GAT→GTT) ‡	mutL →
3764193	T→A					0.117				intergenic (‑237/‑41)	dgoR ← / → yidX
3136375	G→C				0.117					intergenic (+558/+35)	yhaC → / ← rnpB
2169288	T→G								0.115	A87A (GCT→GCG)	yejB →
4084243	G→T		0.115							P83P (CCG→CCT)	tufB →
3485921	G→C					0.113				G47R (GGT→CGT)	yhhH →
919902	C→G				0.11	0.102			0.092	intergenic (‑341/+154)	ybjE ← / ← aqpZ
1009234	C→G								0.11	R67G (CGT→GGT)	ycbF →
3993550	A→T								0.109	intergenic (+114/‑39)	fdhD → / → yiiG
2231704	C→G				0.085				0.108	D943H (GAC→CAC) ‡	yfaL ←
2180212	Δ1 bp					0.107				coding (988/1761 nt)	yejM →
1669544	C→G				0.105					G103A (GGG→GCG)	sodC ←
3136248	T→A				0.078	0.088			0.08	intergenic (+431/+162)	yhaC → / ← rnpB
3776462	Δ10 bp							0.103		coding (839‑848/1365 nt)	mnmE →
1665549	C→G				0.09	0.103				intergenic (+10/+37)	slyB → / ← slyA
3993542	C→A		0.103						0.064	intergenic (+106/‑47)	fdhD → / → yiiG
4365665	C→A									I156I (ATC→ATA)	yjfF →
3351323	T→A					0.102			0.088	intergenic (‑102/+3)	yhfG ← / ← ppiA
3136241	C→A					0.1				intergenic (+424/+169)	yhaC → / ← rnpB
4038672	C→G					0.093				S97R (AGC→AGG)	metL →
270186	G→C					0.099				P312P (CCC→CCG)	paoC ←
2425626	C→G				0.099					R246P (CGT→CCT)	eutR ←
3136270	T→G				0.098	0.08			0.071	intergenic (+453/+140)	yhaC → / ← rnpB
919915	C→G				0.069	0.096			0.059	intergenic (‑354/+141)	ybjE ← / ← aqpZ
1280629	#NAME?								0.096	coding (86/414 nt)	hns ←
3522320	G→C									L240L (CTG→CTC)	mdtF →
3764195	T→A					0.093				intergenic (‑239/‑39)	dgoR ← / → yidX
167414	A→T				0.091					intergenic (+28/‑168)	hrpB → / → mrcB
2124110	G→C				0.085	0.09			0.067	intergenic (+140/+233)	yohP → / ← dusC
667894	C→A				0.089					intergenic (+263/‑314)	glnS → / → chiP
1456829	G→C				0.089					A104P (GCG→CCG)	ydcL →
270193	T→G				0.088				0.074	N310T (AAC→ACC)	paoC ←
3136243	G→T					0.088				intergenic (+426/+167)	yhaC → / ← rnpB
2584896	T→A									D78V (GAT→GTT)	yfiF ←
3413211	T→G				0.087					intergenic (‑442/‑170)	malP ← / → malT
3993535	C→A					0.087			0.077	intergenic (+99/‑54)	fdhD → / → yiiG
3994683	T→A				0.085	0.083			0.087	intergenic (+39/+11)	yiiG → / ← frvR
418779	T→A					0.086				N172Y (AAC→TAC)	cyoA ←
919903	A→C				0.086					intergenic (‑342/+153)	ybjE ← / ← aqpZ
2300386	C→G				0.085					intergenic (‑2/‑337)	yfbV ← / → ackA
242204	G→C									G64A (GGG→GCG) ‡	ECD_00212 →
1873525	T→A				0.08	0.084				T347S (ACC→TCC)	ptrB ←
3253368	C→G				0.077				0.084	intergenic (‑184/+246)	tldD ← / ← yhdP
2648969	C→G								0.083	T232S (ACC→AGC)	ygaX →
3849716	T→A				0.083	0.07			0.08	intergenic (+29/+58)	ilvC → / ← ppiC
2298515	A→C				0.082					A30A (GCT→GCG)	yfbS ←
4304919	C→A				0.082					L330I (CTA→ATA)	mutL →
761340	A→T								0.081	R70W (AGG→TGG)	cII →
1009231	A→C								0.081	T66P (ACG→CCG)	ycbF →
1147133	A→T									Y22F (TAC→TTC)	yceQ →
1073750	G→C								0.079	T124T (ACC→ACG)	rutG ←
3175629	T→A				0.079					D244V (GAT→GTT)	deaD ←
4304897	C→A				0.079				0.076	I322I (ATC→ATA)	mutL →
110360	A→T					0.078				intergenic (+81/‑150)	lpxC → / → secM
1112198	T→A				0.078					T99T (ACT→ACA)	opgG →
2061802	G→C				0.077					K2N (AAG→AAC)	baeS →
3136237	C→A					0.076				intergenic (+420/+173)	yhaC → / ← rnpB
3582492	A→T				0.069				0.076	intergenic (+77/+110)	cspA → / ← hokA
1100088	C→A				0.063				0.075	intergenic (‑359/+43)	insE‑1 ← / ← serX
743401	T→G				0.063					T109P (ACC→CCC)	ybgS ←
879160	G→C				0.074					M62I (ATG→ATC)	ECD_00831 →
1278447	G→C				0.074					R138S (AGG→AGC)	rssB →
22106	G→C				0.073					intergenic (‑331/+102)	ECD_00021 ← / ← ECD_00022
2314807	A→T								0.054	S80T (TCA→ACA)	argT ←
3764196	G→C				0.073					intergenic (‑240/‑38)	dgoR ← / → yidX
4418978	C→G					0.073				S81C (TCC→TGC)	ECD_04147 →
1809140	A→T	?							0.07	intergenic (+29/+19)	yeaD → / ← yeaE
1898979	T→A									D120E (GAT→GAA)	cmoA →
4304889	G→T								0.071	D320Y (GAT→TAT) ‡	mutL →
2314841	G→C				0.067					T68T (ACC→ACG)	argT ←
4038673	C→G				0.069					L98V (CTC→GTC)	metL →
2124097	G→C				0.068	0.057			0.063	intergenic (+127/+246)	yohP → / ← dusC
2231693	A→T								0.068	P946P (CCT→CCA)	yfaL ←
2314831	T→A				0.053	0.068				S72C (AGT→TGT)	argT ←
4515161	A→T				0.068					E266V (GAG→GTG)	lgoD →
3503080	C→G									intergenic (+150/‑168)	uspA → / → dtpB
3575089	T→A									intergenic (‑1/‑157)	yhjY ← / → tag
4169125	G→C				0.067	0.036				M16I (ATG→ATC)	dusA →
422566	G→T									intergenic (+93/‑251)	bolA → / → tig
1082808	T→A				0.066					P119P (CCA→CCT)	putA ←
2231699	C→G				0.058				0.066	P944P (CCG→CCC)	yfaL ←
2633875	G→C					0.066				intergenic (+73/‑238)	gabT → / → gabP
1132100	T→A								0.065	I101F (ATT→TTT)	flgN ←
1297056	G→T								0.065	E126* (GAA→TAA)	tonB →
3413219	A→T				0.065					intergenic (‑450/‑162)	malP ← / → malT
242196	A→C				0.054	0.059				K61N (AAA→AAC) ‡	ECD_00212 →
3180217	G→C				0.064					intergenic (‑34/+115)	rpsO ← / ← truB
481507	G→C									M240I (ATG→ATC)	glsA →
1132139	G→T				0.063					Q88K (CAA→AAA)	flgN ←
3136288	C→A				0.054				0.051	intergenic (+471/+122)	yhaC → / ← rnpB
1765396	C→A				0.062					G78C (GGT→TGT)	chbC ←
2347908	G→T					0.062				intergenic (‑114/+67)	fadI ← / ← yfcZ
3849725	G→C									intergenic (+38/+49)	ilvC → / ← ppiC
3993552	G→T		0.061			0.041			0.037	intergenic (+116/‑37)	fdhD → / → yiiG
1597442	A→T					0.06			0.06	intergenic (+851/+651)	ECD_01546 → / ← rspB
1665558	A→T				0.06					intergenic (+19/+28)	slyB → / ← slyA
1928116	C→A				0.06					L189F (TTG→TTT)	araH ←
3849762	A→T								0.06	intergenic (+75/+12)	ilvC → / ← ppiC
124575	C→G									intergenic (‑219/‑322)	aroP ← / → pdhR
218867	T→A				0.048				0.059	intergenic (+45/+155)	nlpE → / ← yaeF
302838	T→G				0.059					D280E (GAT→GAG)	yahA →
41039	G→T					0.058				G327G (GGC→GGA)	caiC ←
1021741	G→T					0.058				Q550K (CAA→AAA)	ycbZ ←
2404064	T→G					0.058				L72R (CTG→CGG)	cysZ →
2584843	C→A									D96Y (GAT→TAT)	yfiF ←
422561	A→T				0.057					intergenic (+88/‑256)	bolA → / → tig
617135	T→A				0.049	0.057			0.042	Y71* (TAT→TAA)	pagP →
1809148	G→C				0.057					intergenic (+37/+11)	yeaD → / ← yeaE
1880905	A→T					0.057				P378P (CCT→CCA)	zwf ←
2425611	T→A									E251V (GAA→GTA)	eutR ←
3253459	C→G									intergenic (‑275/+155)	tldD ← / ← yhdP
3520350	A→T				0.057					intergenic (+270/‑69)	gadE → / → mdtE
3872532	G→T				0.057					intergenic (+20/‑83)	yifK → / → argX
2560924	T→A									Q148L (CAG→CTG)	purL ←
735799	C→A					0.05			0.055	A266E (GCA→GAA)	tolA →
1167121	C→A				0.055					H154N (CAT→AAT)	nagZ →
1298936	A→T				0.055				0.035	V107E (GTG→GAG)	yciC ←
1983454	C→A								0.055	intergenic (‑148/+119)	plaP ← / ← yeeY
3099800	G→C								0.055	intergenic (+35/+10)	fadH → / ← higA
3284421	A→T				0.051					intergenic (+70/+159)	yhdZ → / ← rrfF
4447527	G→T				0.055					H160N (CAT→AAT)	nanC ←
743429	G→C				0.037	0.046			0.044	R99R (CGC→CGG)	ybgS ←
1765408	C→A								0.054	E74* (GAA→TAA)	chbC ←
2231703	T→G								0.054	D943A (GAC→GCC) ‡	yfaL ←
2887550	A→T								0.054	Y151F (TAT→TTT)	fau →
2970993	G→C									T450R (ACG→AGG)	ECD_02838 ←
3520353	C→G					0.054				intergenic (+273/‑66)	gadE → / → mdtE
4325381	A→T				0.054					G255G (GGT→GGA)	ulaG ←
4389538	T→A				0.046				0.054	K91* (AAA→TAA)	argI ←
1274969	C→A								0.053	intergenic (+295/+67)	narI → / ← tyrV
2347921	G→C									intergenic (‑127/+54)	fadI ← / ← yfcZ
3392201	T→G				0.04	0.053				I207L (ATC→CTC)	yhgE ←
3849718	T→A				0.031				0.038	intergenic (+31/+56)	ilvC → / ← ppiC
3901194	G→T								0.053	A191S (GCC→TCC)	rhtC →
3993555	C→G								0.053	intergenic (+119/‑34)	fdhD → / → yiiG
382763	A→T				0.052					T74S (ACC→TCC)	phoB →
1998737	A→T				0.052	0.039				G440G (GGT→GGA)	manC ←
3872517	C→A								0.052	intergenic (+5/‑98)	yifK → / → argX
4389505	C→A								0.052	D102Y (GAC→TAC)	argI ←
4515179	C→G				0.052					P272R (CCG→CGG)	lgoD →
583329	Δ3 bp						0.051			coding (543‑545/1251 nt)	entS →
2347894	C→A				0.051					intergenic (‑100/+81)	fadI ← / ← yfcZ
3965327	A→T								0.051	T75S (ACC→TCC)	typA →
270181	C→G					0.048			0.05	G314A (GGC→GCC)	paoC ←
761277	T→G				0.05					W49G (TGG→GGG)	cII →
2231639	G→T								0.05	N964K (AAC→AAA)	yfaL ←
3253389	G→C								0.044	intergenic (‑205/+225)	tldD ← / ← yhdP
3457316	Δ3 bp				0.015	0.011			0.011	coding (533‑535/1278 nt)	livM ←
3520349	A→T				0.037	0.05				intergenic (+269/‑70)	gadE → / → mdtE
4530517	C→G								0.05	G11G (GGC→GGG)	ytjA →
1125892	A→T					0.049				intergenic (‑49/+85)	yceB ← / ← grxB
2347861	A→T				0.049					intergenic (‑67/+114)	fadI ← / ← yfcZ
2469564	87 bp x 2									duplication	hyfD →
3253357	C→G					0.049				intergenic (‑173/+257)	tldD ← / ← yhdP
3349835	(GCATAAACAAATGTGAAATTATAACCACAAAATAT)1→2						0.023	0.049		intergenic (‑54/+32)	argD ← / ← pabA
176293	C→A					0.048				intergenic (+6/+152)	fhuB → / ← hemL
232664	G→C									V191L (GTT→CTT)	dkgB →
302888	T→A				0.044				0.048	I297N (ATC→AAC)	yahA →
1267582	C→A								0.048	intergenic (+86/‑430)	narK → / → narG
1657237	Δ4 bp									coding (519‑522/636 nt)	nth →
1880920	A→T					0.048				T373T (ACT→ACA)	zwf ←
2075054	A→T				0.044	0.04			0.048	intergenic (‑47/+253)	gatY ← / ← fbaB
1019643	A→T				0.032	0.047				P432P (CCA→CCT)	pqiB →
2885746	A→T					0.047				V186E (GTA→GAA)	ygfB ←
3136368	T→A								0.047	intergenic (+551/+42)	yhaC → / ← rnpB
3253480	G→C				0.047	0.036			0.041	intergenic (‑296/+134)	tldD ← / ← yhdP
3290231	A→T								0.047	intergenic (‑299/‑175)	rrsD ← / → yrdA
3849752	T→A								0.047	intergenic (+65/+22)	ilvC → / ← ppiC
3955476	G→T				0.047					E592* (GAA→TAA)	polA →
4304880	C→G									L317V (CTG→GTG)	mutL →
124567	A→T									intergenic (‑211/‑330)	aroP ← / → pdhR
529390	A→C								0.046	S203R (AGC→CGC)	sfmD →
1274973	C→A								0.046	intergenic (+299/+63)	narI → / ← tyrV
1274999	C→A				0.046					intergenic (+325/+37)	narI → / ← tyrV
2347851	A→T				0.046					intergenic (‑57/+124)	fadI ← / ← yfcZ
2380636	A→T				0.046					V579E (GTA→GAA)	fryA ←
2395725	A→T				0.036	0.046			0.044	I126F (ATT→TTT)	yfeD →
2503789	G→C				0.046					L423V (CTG→GTG)	hisS ←
3136234	C→A				0.046				0.04	intergenic (+417/+176)	yhaC → / ← rnpB
3175620	G→C				0.046					A247G (GCG→GGG)	deaD ←
3522292	A→C				0.039	0.046			0.034	N231T (AAC→ACC)	mdtF →
3849734	A→T				0.046					intergenic (+47/+40)	ilvC → / ← ppiC
3876736	G→C					0.046				noncoding (59/207 nt)	glmZ →
4304936	A→C				0.046					E335D (GAA→GAC)	mutL →
329779	T→A					0.045				Y85N (TAC→AAC)	cynX →
1082754	A→T								0.045	N137K (AAT→AAA)	putA ←
2124046	C→A					0.045				intergenic (+76/+297)	yohP → / ← dusC
2425581	T→A				0.045					D261V (GAT→GTT)	eutR ←
3136356	T→A				0.045					intergenic (+539/+54)	yhaC → / ← rnpB
3253298	G→C								0.045	intergenic (‑114/+316)	tldD ← / ← yhdP
4389459	A→T								0.045	L117Q (CTG→CAG)	argI ←
329804	G→C				0.044					S93T (AGC→ACC)	cynX →
481789	A→T				0.044				0.04	I23F (ATT→TTT)	ybaT →
3114926	C→A									G63G (GGC→GGA)	mzrA →
3397726	T→A				0.044					intergenic (+58/‑39)	greB → / → yhgF
3413237	G→T								0.044	intergenic (‑468/‑144)	malP ← / → malT
3849730	A→T								0.044	intergenic (+43/+44)	ilvC → / ← ppiC
5609	C→A								0.043	intergenic (+81/+72)	yaaX → / ← yaaA
242195	A→C				0.036	0.043				K61T (AAA→ACA) ‡	ECD_00212 →
242203	G→C									G64R (GGG→CGG) ‡	ECD_00212 →
743436	T→A				0.039	0.043			0.023	D97V (GAT→GTT)	ybgS ←
1572066	G→C				0.043				0.033	intergenic (+29/+190)	yneM → / ← dgcZ
2426363	G→T									intergenic (‑1/+45)	eutR ← / ← eutK
2747889	A→T				0.028	0.038			0.039	I82F (ATT→TTT)	barA →
2997325	G→T				0.043					G111G (GGC→GGA)	ECD_02857 ←
3114940	G→T								0.043	S68I (AGT→ATT) ‡	mzrA →
3397758	T→A									intergenic (+90/‑7)	greB → / → yhgF
3485929	T→A				0.043					Y49* (TAT→TAA)	yhhH →
4451363	G→C				0.043					M16I (ATG→ATC)	fimE →
4454559	C→G				0.043					A62G (GCC→GGC)	fimD →
329770	C→G					0.042				R82G (CGT→GGT)	cynX →
1082848	G→C								0.042	A106G (GCG→GGG)	putA ←
1201919	T→A					0.03			0.027	L100L (CTA→CTT)	bluR ←
1205913	A→T				0.042	0.026				T143S (ACG→TCG)	ycgG →
1669539	C→G				0.042					E105Q (GAA→CAA)	sodC ←
1832306	T→G					0.042				F246V (TTT→GTT)	yeaX →
2231665	C→A								0.042	A956S (GCC→TCC)	yfaL ←
3136236	T→A				0.042				0.041	intergenic (+419/+174)	yhaC → / ← rnpB
3849760	A→T				0.042					intergenic (+73/+14)	ilvC → / ← ppiC
639287	A→T								0.041	intergenic (+59/+1)	djlC → / ← hscC
827215	G→C									E298Q (GAG→CAG)	rlmF →
1072149	C→G					0.041				intergenic (‑160/‑44)	wrbA ← / → ymdF
1343644	C→A				0.041					intergenic (‑167/+145)	sapA ← / ← ymjA
1390239	C→G								0.041	P111A (CCA→GCA)	abgR →
2347860	C→A				0.041					intergenic (‑66/+115)	fadI ← / ← yfcZ
264626	T→A				0.04					intergenic (‑31/‑257)	phoE ← / → proB
454936	A→T								0.04	T44S (ACG→TCG)	acrR →
481773	C→G					0.04				N17K (AAC→AAG)	ybaT →
2818686	C→A					0.04				G78C (GGT→TGT)	ygeA ←
3392203	A→T					0.04				L206* (TTA→TAA)	yhgE ←
3860366	A→T				0.023	0.04				intergenic (+49/‑7)	wzzE → / → wecB
3867385	A→T								0.04	T290S (ACC→TCC)	wzxE →
3896829	C→A								0.04	M75I (ATG→ATT)	rarD ←
4319348	T→G				0.035				0.033	F148V (TTT→GTT)	yjfM →
4389540	A→C				0.04					I90S (ATT→AGT)	argI ←
164328	G→C				0.025				0.039	S4C (TCT→TGT)	sfsA ←
1978445	A→T								0.039	V116E (GTA→GAA)	dacD ←
2231649	T→A					0.035				Y961F (TAT→TTT)	yfaL ←
2355152	T→A				0.038				0.039	L122F (TTA→TTT)	dsdC ←
2762725	C→G				0.039					S187* (TCA→TGA)	sdaB →
2885739	T→G				0.036	0.032				K188N (AAA→AAC)	ygfB ←
2998428	A→T				0.039					D22E (GAT→GAA)	ECD_02858 ←
3030355	A→T									L188L (CTT→CTA)	plsC ←
3520354	C→G									intergenic (+274/‑65)	gadE → / → mdtE
3872507	G→T								0.039	E461* (GAA→TAA)	yifK →
3896914	A→C									F47C (TTT→TGT)	rarD ←
4153901	T→G				0.03	0.039			0.024	intergenic (‑110/‑255)	malE ← / → malK
4365641	G→C					0.039				T148T (ACG→ACC)	yjfF →
4452132	C→G								0.039	intergenic (+220/‑262)	fimE → / → fimA
193885	C→A								0.038	I62I (ATC→ATA)	tsf →
270198	G→C				0.038				0.037	S308S (TCC→TCG)	paoC ←
272200	A→C				0.038					D187E (GAT→GAG)	paoA ←
629763	G→T								0.038	H170N (CAT→AAT)	cobC ←
667857	G→T					0.038				intergenic (+226/‑351)	glnS → / → chiP
1879578	A→T				0.038					S251T (TCT→ACT)	edd ←
2081409	G→C								0.038	A13G (GCT→GGT)	yegX ←
2378568	C→A				0.038					L100L (CTC→CTA)	ypdB →
2560905	T→G				0.038					Q154H (CAA→CAC)	purL ←
2642410	G→C									E402Q (GAG→CAG)	nrdE →
3689776	C→G									Y195* (TAC→TAG)	spoT →
1100073	G→C				0.037					intergenic (‑344/+58)	insE‑1 ← / ← serX
1274953	G→T				0.037					intergenic (+279/+83)	narI → / ← tyrV
1297119	A→T					0.037			0.024	T147S (ACC→TCC)	tonB →
1552085	C→G								0.037	intergenic (‑1546/‑232)	hipB ← / → lsrD
1579339	A→T								0.037	M291K (ATG→AAG)	ydfI ←
2560937	C→A									D144Y (GAT→TAT)	purL ←
2818751	T→A				0.037					E56V (GAA→GTA)	ygeA ←
3318009	A→T				0.037					N155Y (AAT→TAT)	gspD →
3400737	G→C									A72P (GCG→CCG)	feoA →
3522083	T→A									N161K (AAT→AAA)	mdtF →
3872540	A→C					0.037				intergenic (+28/‑75)	yifK → / → argX
4304877	C→G				0.029					R316G (CGT→GGT)	mutL →
481758	T→A					0.036				P12P (CCT→CCA)	ybaT →
711538	T→A				0.036					intergenic (‑173/+217)	ybgD ← / ← gltA
768528	C→G				0.017	0.036				intergenic (+611/‑137)	ECD_10034 → / → nu1
1518715	T→A				0.036					intergenic (‑171/+87)	ddpX ← / ← dosP
1595812	A→T								0.036	intergenic (+15/‑79)	ydfD → / → ydfE
2314854	T→A				0.036					Q64L (CAG→CTG)	argT ←
2719683	C→A				0.036					intergenic (+113/+57)	sokX → / ← cysH
2938698	C→G				0.036					G409R (GGG→CGG)	speC ←
3124416	A→T				0.036					intergenic (‑108/+168)	yhaO ← / ← tdcG
3136292	A→T				0.035					intergenic (+475/+118)	yhaC → / ← rnpB
3284493	A→T				0.036					intergenic (+142/+87)	yhdZ → / ← rrfF
3397744	C→A								0.036	intergenic (+76/‑21)	greB → / → yhgF
3860376	A→T								0.036	K2* (AAA→TAA)	wecB →
3955487	C→A				0.036					G595G (GGC→GGA)	polA →
4233376	A→T					0.035				intergenic (‑456/+102)	yjdN ← / ← yjdM
5652	T→A					0.035				intergenic (+124/+29)	yaaX → / ← yaaA
129138	T→A								0.035	D213E (GAT→GAA)	aceF →
434939	G→T					0.035				Q474K (CAA→AAA)	ybaE ←
1051507	A→T				0.035					L510M (TTG→ATG)	gfcD ←
1176858	C→G					0.035				A301P (GCA→CCA)	ycfT ←
1925558	T→A				0.025				0.031	L399F (TTA→TTT)	otsA ←
1941229	A→T								0.035	Y19F (TAT→TTT)	hchA →
2528178	C→A								0.035	intergenic (‑242/+210)	iscR ← / ← trmJ
2917555	A→T								0.035	intergenic (‑47/‑9)	yqgD ← / → metK
3129828	G→T					0.035				F44L (TTC→TTA)	tdcD ←
3136409	C→A				0.035					intergenic (+592/+1)	yhaC → / ← rnpB
3253448	C→G				0.035					intergenic (‑264/+166)	tldD ← / ← yhdP
182179	A→T					0.034				S34C (AGC→TGC)	dgt →
787892	G→C				0.034					T151T (ACG→ACC)	lom →
1004445	T→A								0.034	D47E (GAT→GAA)	elfC →
1132119	G→C				0.034					G94G (GGC→GGG)	flgN ←
1251334	T→A								0.034	L105F (TTA→TTT)	lolB ←
1602567	T→A				0.034					M30L (ATG→TTG)	ynfC ←
1819466	A→T				0.034					M163K (ATG→AAG)	yeaM ←
4338843	A→T				0.027				0.034	S35T (TCT→ACT)	ECD_04074 ←
667923	T→A					0.033				intergenic (+292/‑285)	glnS → / → chiP
743424	G→C				0.033					P101R (CCG→CGG)	ybgS ←
1100058	C→G				0.033	0.026			0.028	intergenic (‑329/+73)	insE‑1 ← / ← serX
1167084	A→C				0.033					K141N (AAA→AAC)	nagZ →
1667809	Δ3 bp		0.033			0.0082			0.009	coding (493‑495/2013 nt)	ydhK →
2231659	C→G								0.033	V958L (GTT→CTT)	yfaL ←
2231690	C→G								0.033	T947T (ACG→ACC)	yfaL ←
2691967	A→T					0.033				Q46L (CAG→CTG)	hypC →
3237214	G→T				0.033					V395L (GTA→TTA)	dcuD →
3253362	A→T				0.023				0.033	intergenic (‑178/+252)	tldD ← / ← yhdP
3267555	Δ3 bp				0.0053	0.0093	0.033	0.021	0.0047	coding (483‑485/1350 nt)	accC →
3503197	T→A				0.033				0.02	intergenic (+267/‑51)	uspA → / → dtpB
3937795	#NAME?					0.033				intergenic (‑11/‑179)	fadB ← / → pepQ
4496879	T→A				0.033					D506V (GAT→GTT)	yjiY ←
463335	C→G				0.019					L72V (CTG→GTG)	ybaB →
1297057	A→T				0.032					E126V (GAA→GTA)	tonB →
1361412	G→C				0.032					K28N (AAG→AAC)	ycjQ →
2298447	G→T				0.032					S53Y (TCT→TAT)	yfbS ←
2314802	C→G				0.032					L81L (CTG→CTC)	argT ←
2715275	T→A				0.032					D38V (GAC→GTC)	cysN ←
2730036	A→T				0.032					intergenic (‑5/+89)	ygcS ← / ← ygcU
3253490	G→C					0.032				intergenic (‑306/+124)	tldD ← / ← yhdP
4151977	C→G				0.032					L157L (CTG→CTC)	malF ←
4267626	C→G									M465I (ATG→ATC)	cadC ←
627062	T→A				0.031					I507F (ATT→TTT)	mrdA ←
1160937	C→G				0.031				0.023	L168V (CTG→GTG)	ptsG →
1289187	C→G				0.031					L233V (CTC→GTC)	oppB →
1595753	A→T				0.031				0.027	K50* (AAA→TAA)	ydfD →
1654112	A→C				0.023				0.031	K666N (AAA→AAC)	rsxC →
1669535	C→G				0.031					G106A (GGT→GCT)	sodC ←
2123471	T→A									N41Y (AAT→TAT)	yohGH ←
2971043	A→T					0.02				T433T (ACT→ACA)	ECD_02838 ←
2992651	A→C				0.031					T45P (ACC→CCC)	ECD_02852 →
3284366	G→T								0.031	intergenic (+15/+214)	yhdZ → / ← rrfF
3351306	A→T				0.031					intergenic (‑85/+20)	yhfG ← / ← ppiA
3471379	A→T								0.031	M1K (ATG→AAG) †	tusA ←
3537166	C→G									A398G (GCG→GGG)	yhjE →
3901209	G→T				0.031					A196S (GCC→TCC)	rhtC →
4121359	T→A					0.021				intergenic (+87/+206)	rrfE → / ← yjaB
410086	G→C									M1M (ATG→ATC) †	yajQ →
1348190	A→T				0.027	0.03				I235I (ATA→ATT)	puuD →
1430687	A→T				0.03					T753S (ACG→TCG)	ydbD →
1601961	T→A				0.03					T232S (ACG→TCG)	ynfC ←
2014821	G→T								0.03	N36K (AAC→AAA)	wcaM ←
2355184	A→T				0.03					S112T (TCT→ACT)	dsdC ←
2378599	A→T				0.03					M111L (ATG→TTG)	ypdB →
2885771	G→T				0.03					H178N (CAT→AAT)	ygfB ←
2938705	C→G								0.03	G406G (GGG→GGC)	speC ←
3105917	C→G									intergenic (+290/‑326)	alx → / → sstT
3485923	T→A				0.021					G47G (GGT→GGA)	yhhH →
3874772	A→T									F492Y (TTC→TAC)	aslA ←
3874781	T→A				0.03					Q489L (CAG→CTG)	aslA ←
4233335	A→T								0.03	intergenic (‑415/+143)	yjdN ← / ← yjdM
4389530	A→T					0.03				T93T (ACT→ACA)	argI ←
4447524	T→A				0.03					I161F (ATT→TTT)	nanC ←
4556798	T→A					0.03				V440V (GTT→GTA)	creD →
4556833	G→T									intergenic (+2/+58)	creD → / ← arcA
488193	A→T				0.029					L35* (TTA→TAA)	ybbO ←
652260	T→G				0.029					K344N (AAA→AAC)	ybeZ ←
1100126	A→T				0.026				0.029	intergenic (‑397/+5)	insE‑1 ← / ← serX
1104248	G→C				0.029					Q2E (CAG→GAG)	csgG ←
1147130	A→T				0.029					Y21F (TAT→TTT)	yceQ →
1297053	T→G				0.025				0.029	F125V (TTT→GTT)	tonB →
1789981	G→T				0.029					S452R (AGC→AGA)	topB ←
2075053	G→T				0.029				0.018	intergenic (‑46/+254)	gatY ← / ← fbaB
2317163	T→A									E110V (GAG→GTG)	purF ←
2378579	A→T				0.029					Q104L (CAG→CTG)	ypdB →
2393454	G→C								0.029	L306V (CTC→GTC)	yfeA ←
3083059	A→T				0.029					I67F (ATT→TTT)	yqjI →
3114941	T→A								0.029	S68R (AGT→AGA) ‡	mzrA →
3136402	C→A									intergenic (+585/+8)	yhaC → / ← rnpB
3393482	A→C				0.029					K95N (AAA→AAC)	pck →
3812516	G→T									intergenic (‑35/+29)	rsmG ← / ← mnmG
4247626	T→A				0.028				0.029	intergenic (‑23/+173)	adiA ← / ← melR
8339	A→C				0.028					N35T (AAC→ACC)	talB →
20485	T→G				0.028					T45P (ACC→CCC)	ECD_00020 ←
270251	T→A									I291F (ATC→TTC)	paoC ←
667936	T→A				0.024	0.021			0.017	intergenic (+305/‑272)	glnS → / → chiP
733360	T→A									intergenic (+97/‑53)	ybgE → / → ybgC
735839	A→C					0.028				K279N (AAA→AAC)	tolA →
739608	T→G				0.028					intergenic (+29/‑23)	lysW → / → valZ
1633970	A→C					0.028				K66N (AAA→AAC)	manA →
2138979	G→C				0.028					E57D (GAG→GAC)	yeiG →
2771702	T→A				0.021				0.019	M64L (ATG→TTG)	ECD_02651 ←
3092273	A→T								0.028	intergenic (+20/‑43)	ebgC → / → ygjI
3105919	A→T				0.021				0.028	intergenic (+292/‑324)	alx → / → sstT
3153227	A→T				0.028					L15F (TTA→TTT)	agaC →
3408226	A→T				0.017	0.024			0.028	M436L (ATG→TTG)	gntT →
3413214	A→T				0.028					intergenic (‑445/‑167)	malP ← / → malT
4321891	C→G									A366G (GCC→GGC)	aidB →
6303	A→T				0.027					I52N (ATC→AAC)	yaaA ←
481755	A→C					0.027				K11N (AAA→AAC)	ybaT →
1308535	G→T					0.027				Q2K (CAA→AAA)	trpE ←
2168065	A→T					0.027				T285S (ACC→TCC)	yejA →
2529313	T→A					0.027				Y23N (TAT→AAT)	suhB →
2580718	C→A				0.027					A408D (GCT→GAT)	srmB →
2885766	C→G				0.027					P179P (CCG→CCC)	ygfB ←
3522317	T→A				0.027					R239R (CGT→CGA)	mdtF →
3993596	G→C								0.027	R3T (AGG→ACG)	yiiG →
69621	A→T				0.026					intergenic (‑266/+19)	araD ← / ← araA
176302	G→C				0.026					intergenic (+15/+143)	fhuB → / ← hemL
422580	G→C					0.026				intergenic (+107/‑237)	bolA → / → tig
667882	T→G				0.026					intergenic (+251/‑326)	glnS → / → chiP
822924	G→T									T92T (ACC→ACA)	ybiX ←
1339938	C→G				0.026					V20L (GTT→CTT)	sapD ←
2231637	A→T								0.026	L965Q (CTG→CAG)	yfaL ←
2231681	G→T								0.026	Y950* (TAC→TAA)	yfaL ←
2314870	T→A				0.014				0.026	M59L (ATG→TTG)	argT ←
2633825	A→C				0.02				0.026	intergenic (+23/‑288)	gabT → / → gabP
2789277	T→A				0.018					S489C (AGC→TGC)	recD ←
2971046	A→T									D432E (GAT→GAA)	ECD_02838 ←
3346374	A→T				0.026					intergenic (+21/‑18)	crp → / → yhfK
3351375	T→A					0.026				N175I (AAT→ATT)	ppiA ←
4229466	A→T				0.026					N48K (AAT→AAA)	phnF ←
481798	A→T				0.025					M26L (ATG→TTG)	ybaT →
965267	A→T				0.025					intergenic (+82/‑87)	aroA → / → ycaL
1085680	G→C								0.025	A18P (GCC→CCC)	efeU →
1274949	C→A				0.025					intergenic (+275/+87)	narI → / ← tyrV
1275007	T→G								0.025	intergenic (+333/+29)	narI → / ← tyrV
1570813	T→G				0.025					G62G (GGT→GGG)	ydeE →
2052153	C→A				0.0098				0.024	intergenic (+109/‑84)	sibB → / → sibB
2220571	A→C				0.025					M1398R (ATG→AGG)	yfaS ←
2231647	G→T								0.025	L962I (CTC→ATC)	yfaL ←
2803437	G→T					0.025				intergenic (‑1/+6)	thyA ← / ← lgt
3290229	A→T									intergenic (‑297/‑177)	rrsD ← / → yrdA
3320320	T→A				0.013	0.025				S90R (AGT→AGA)	gspF →
3812559	G→C				0.025					R626G (CGT→GGT)	mnmG ←
4233348	G→C									intergenic (‑428/+130)	yjdN ← / ← yjdM
4406911	G→C				0.025					R298G (CGT→GGT)	ahr ←
174095	T→A									R226R (CGT→CGA)	fhuD →
242201	G→C									G63A (GGG→GCG)	ECD_00212 →
1054993	T→A				0.024					intergenic (‑160/+259)	gfcA ← / ← cspH
1343626	A→T				0.024					intergenic (‑149/+163)	sapA ← / ← ymjA
2075074	A→T				0.024				0.019	intergenic (‑67/+233)	gatY ← / ← fbaB
2231673	A→C								0.024	V953G (GTG→GGG)	yfaL ←
2475485	C→G								0.024	P100R (CCC→CGC)	hyfI →
2528334	C→G				0.02				0.024	intergenic (‑398/+54)	iscR ← / ← trmJ
2803429	T→A					0.024				Q3L (CAG→CTG)	thyA ←
2918254	T→G					0.019				F231V (TTC→GTC)	metK →
3092187	C→A				0.024					C128* (TGC→TGA)	ebgC →
3112473	T→A				0.024					G317G (GGT→GGA)	exuT →
3175657	C→G									A235P (GCA→CCA)	deaD ←
3177699	T→A				0.024					K657* (AAA→TAA)	pnp ←
3253406	G→C									intergenic (‑222/+208)	tldD ← / ← yhdP
3397802	A→T				0.024	0.019				E13V (GAA→GTA)	yhgF →
434826	A→T									F511L (TTT→TTA)	ybaE ←
882528	C→G					0.023				E73D (GAG→GAC)	ECD_00833 ←
1019709	G→C				0.023					L454L (CTG→CTC)	pqiB →
1072818	G→T				0.023					P435Q (CCA→CAA)	rutG ←
1172371	C→A				0.023					L199F (TTG→TTT)	ldtC ←
1343603	T→A				0.023					intergenic (‑126/+186)	sapA ← / ← ymjA
1343645	T→A				0.023					intergenic (‑168/+144)	sapA ← / ← ymjA
1356485	G→T								0.023	intergenic (+116/‑97)	pspE → / → ycjM
2075044	T→A				0.017	0.019			0.023	intergenic (‑37/+263)	gatY ← / ← fbaB
2402563	T→A				0.023				0.023	M1M (ATG→TTG) †	ligA ←
2517610	C→A				0.023					L213I (CTA→ATA)	sseA →
3114935	C→A				0.023					F66L (TTC→TTA)	mzrA →
3136401	A→T				0.023					intergenic (+584/+9)	yhaC → / ← rnpB
3253313	A→T				0.016	0.023				intergenic (‑129/+301)	tldD ← / ← yhdP
3522294	G→C								0.023	A232P (GCC→CCC)	mdtF →
3537221	A→T				0.023					L416F (TTA→TTT)	yhjE →
3539469	T→A					0.017				I24F (ATT→TTT)	yhjG ←
3971880	G→T									S195Y (TCC→TAC)	yihO ←
4115622	T→A				0.023					intergenic (‑65/‑552)	purH ← / → rrsE
4191881	G→C				0.023					P145A (CCG→GCG)	actP ←
4257939	C→G				0.023					intergenic (‑825/‑989)	dcuR ← / → yjdI
52946	T→G				0.022					F328V (TTT→GTT)	kefC →
242187	T→A					0.022				I58I (ATT→ATA)	ECD_00212 →
1100059	T→G				0.022					intergenic (‑330/+72)	insE‑1 ← / ← serX
1317817	T→A				0.022					Y134N (TAT→AAT)	topA →
2347891	G→T								0.022	intergenic (‑97/+84)	fadI ← / ← yfcZ
2383641	G→T								0.022	A293D (GCT→GAT)	ypdF ←
2512243	G→C									R1509G (CGT→GGT)	yfhM ←
2566171	C→G				0.022					R272G (CGT→GGT)	yfhH →
2691959	C→G								0.022	R43R (CGC→CGG)	hypC →
2788363	T→A				0.022					F281Y (TTC→TAC)	argA →
2886375	C→G				0.022					intergenic (‑73/‑95)	ygfB ← / → zapA
2971015	G→T									L443I (CTT→ATT)	ECD_02838 ←
3060320	A→C				0.018				0.022	K452N (AAA→AAC)	yqiK →
3351336	A→T								0.022	V188D (GTC→GAC)	ppiA ←
3403559	A→T				0.022					D11V (GAT→GTT)	yhgA →
3471294	A→T					0.016				T29T (ACT→ACA)	tusA ←
3471341	C→G				0.015				0.022	A14P (GCA→CCA)	tusA ←
3633406	T→A				0.015				0.022	T368S (ACC→TCC)	yibH ←
3760301	C→A				0.017	0.022				D76Y (GAT→TAT)	dgoT ←
3970024	Δ5 bp									coding (1080‑1084/1266 nt)	yihN →
4319765	T→A				0.022					I73N (ATC→AAC)	yjfC →
196374	T→A					0.021				L4H (CTC→CAC)	dxr →
342979	C→A									T175K (ACG→AAG)	mhpF →
2231624	A→T								0.021	N969K (AAT→AAA)	yfaL ←
2707278	C→G				0.021					R81P (CGT→CCT)	rpoS ←
2743827	C→G				0.021					K34N (AAG→AAC)	mazE ←
2858556	T→G					0.021				M192R (ATG→AGG)	ghxQ →
2885790	T→A									L171F (TTA→TTT)	ygfB ←
3253344	C→A				0.021					intergenic (‑160/+270)	tldD ← / ← yhdP
3503009	G→C								0.021	intergenic (+79/‑239)	uspA → / → dtpB
3537148	T→G									I392S (ATT→AGT)	yhjE →
3760311	A→C				0.014				0.021	G72G (GGT→GGG)	dgoT ←
3874760	A→T				0.021					V496E (GTA→GAA)	aslA ←
3874766	C→G								0.021	G494A (GGC→GCC)	aslA ←
3994629	T→A					0.021				Y347* (TAT→TAA)	yiiG →
110423	T→A				0.02					intergenic (+144/‑87)	lpxC → / → secM
112030	C→G				0.02					A316G (GCT→GGT)	secA →
167325	A→T				0.02					H790L (CAT→CTT)	hrpB →
434885	C→G				0.02					A492P (GCA→CCA)	ybaE ←
911363	C→G				0.02					R32P (CGC→CCC)	ybjS ←
911405	T→A				0.02	0.015			0.013	E18V (GAG→GTG)	ybjS ←
1208660	A→T				0.02					intergenic (+1300/+1804)	ymgF → / ← ymgD
1931295	T→G				0.02					intergenic (‑25/‑772)	araF ← / → ftnB
2052245	T→A					0.02				noncoding (9/136 nt)	sibB →
2347850	C→A				0.02					intergenic (‑56/+125)	fadI ← / ← yfcZ
2347874	G→T				0.02					intergenic (‑80/+101)	fadI ← / ← yfcZ
2528316	C→A				0.02					intergenic (‑380/+72)	iscR ← / ← trmJ
2592390	T→G								0.02	intergenic (‑44/+277)	kgtP ← / ← rrfG
3092231	A→T									D143V (GAT→GTT)	ebgC →
3351353	A→T								0.02	V182V (GTT→GTA)	ppiA ←
3392253	T→A				0.02					L189F (TTA→TTT)	yhgE ←
3398093	A→C				0.02					K110T (AAA→ACA)	yhgF →
3469406	C→G									A191G (GCT→GGT)	zntA →
3503196	T→A				0.02					intergenic (+266/‑52)	uspA → / → dtpB
3537171	T→A									Y400N (TAT→AAT)	yhjE →
9139	T→G				0.019					F302V (TTT→GTT)	talB →
38159	T→A				0.019					intergenic (+49/‑213)	carB → / → caiF
547854	G→T									intergenic (‑232/‑157)	ECD_00510 ← / → nohD
787939	G→C								0.019	W167S (TGG→TCG)	lom →
1077285	C→G				0.019					V337L (GTC→CTC)	rutA ←
1267619	G→T								0.019	intergenic (+123/‑393)	narK → / → narG
1308524	T→G				0.019					K5N (AAA→AAC)	trpE ←
1572060	T→A				0.019					intergenic (+23/+196)	yneM → / ← dgcZ
1941749	A→C				0.019					K192N (AAA→AAC)	hchA →
2075073	G→T				0.019					intergenic (‑66/+234)	gatY ← / ← fbaB
2198738	G→C				0.01				0.019	intergenic (+695/+135)	eco → / ← mqo
2584876	C→G				0.019					D85H (GAT→CAT)	yfiF ←
2603501	G→T				0.019					intergenic (+103/‑168)	bamD → / → raiA
2747854	A→T									Q70L (CAG→CTG)	barA →
2875745	G→C									M408I (ATG→ATC)	bglA →
3253437	T→A								0.019	intergenic (‑253/+177)	tldD ← / ← yhdP
3522266	G→C				0.019					M222I (ATG→ATC)	mdtF →
4278646	A→T								0.019	D179V (GAC→GTC)	groL →
47557	A→C					0.018				K58N (AAA→AAC)	fixB →
521860	T→G				0.018					M110L (ATG→CTG)	purE ←
1274968	T→A					0.018				intergenic (+294/+68)	narI → / ← tyrV
1372335	C→A				0.018					A153E (GCA→GAA)	ycjF →
1665498	C→G					0.018				L143V (CTG→GTG)	slyB →
1842291	T→A				0.018					V132D (GTC→GAC)	nudL →
1890076	T→G				0.018					intergenic (+153/+188)	znuB → / ← ruvB
2658324	Δ134 bp					0.018					[argV]
3083082	T→A								0.018	D74E (GAT→GAA)	yqjI →
3253453	A→T				0.018					intergenic (‑269/+161)	tldD ← / ← yhdP
3397755	A→T					0.018				intergenic (+87/‑10)	greB → / → yhgF
3413293	G→T					0.018				intergenic (‑524/‑88)	malP ← / → malT
3557204	T→A				0.018					E57V (GAG→GTG)	yhjR ←
3696457	A→C				0.014					Q12H (CAA→CAC)	xanP →
3872529	A→C				0.018					intergenic (+17/‑86)	yifK → / → argX
4128017	G→T				0.018					C480F (TGC→TTC)	aceK →
4522802	T→G				0.018					L90V (TTA→GTA)	bglJ →
7962	A→T				0.017					intergenic (‑5/‑274)	yaaJ ← / → talB
49088	T→G				0.017					V238G (GTT→GGT)	fixC →
384677	T→G				0.017					intergenic (+91/‑316)	phoR → / → brnQ
404066	T→A				0.017					K505* (AAA→TAA)	dxs ←
1552151	T→G				0.017					intergenic (‑1612/‑166)	hipB ← / → lsrD
1765363	C→G				0.017					G89R (GGA→CGA)	chbC ←
1778791	A→C				0.017					intergenic (+267/‑393)	ydjX → / → ydjZ
2692013	A→C				0.017					E61D (GAA→GAC)	hypC →
2747881	A→T				0.017					H79L (CAT→CTT)	barA →
2826881	C→G				0.017					intergenic (+76/‑384)	yqeG → / → yqeH
2942274	C→G									P267A (CCT→GCT)	ECD_02797 →
3088631	G→T									intergenic (+100/‑84)	ebgR → / → ebgA
3316939	T→G					0.017				A64A (GCT→GCG)	gspC →
3413226	A→T				0.017					intergenic (‑457/‑155)	malP ← / → malT
3702906	C→G				0.017					M167I (ATG→ATC)	yicJ ←
3709314	C→G				0.017					P304R (CCA→CGA)	ECD_03520 →
3808335	A→T				0.017					V108V (GTT→GTA)	atpA ←
3955493	A→C									K597N (AAA→AAC)	polA →
302850	C→A				0.016					I284I (ATC→ATA)	yahA →
516717	A→T								0.016	N298I (AAT→ATT)	fdrA →
885109	G→T				0.016					L128F (TTG→TTT)	ECD_00839 →
965372	C→A								0.016	L7M (CTG→ATG)	ycaL →
1379584	A→T								0.016	intergenic (+327/‑10)	pgrR → / → mppA
1667687	T→A								0.016	L124Q (CTG→CAG)	ydhK →
2296580	T→A								0.016	F156Y (TTC→TAC)	yfbR →
2359638	C→A				0.016					A143S (GCT→TCT)	emrY ←
2437799	T→A								0.016	Q66L (CAG→CTG)	eutD ←
2692007	T→A								0.016	I59I (ATT→ATA)	hypC →
2766674	A→T								0.016	intergenic (‑114/+514)	insA‑21 ← / ← ECD_02648
3247341	T→A				0.016					intergenic (‑50/+42)	yhcO ← / ← aaeB
3252556	T→A									Y210F (TAT→TTT)	tldD ←
3316910	G→C									A55P (GCA→CCA)	gspC →
3696533	G→T								0.016	A38S (GCC→TCC)	xanP →
3760307	A→C				0.016					F74V (TTT→GTT)	dgoT ←
3860381	A→T									V3V (GTA→GTT)	wecB →
4245188	C→A				0.016					intergenic (‑180/+145)	adiY ← / ← adiA
5615	A→T								0.015	intergenic (+87/+66)	yaaX → / ← yaaA
79478	A→T					0.015				N209K (AAT→AAA)	sgrR ←
108634	T→A								0.015	G175G (GGT→GGA)	ftsZ →
866239	A→C				0.015					F139V (TTT→GTT)	deoR ←
1021849	T→A								0.015	S514C (AGT→TGT)	ycbZ ←
1194929	A→T				0.015					V142E (GTG→GAG)	purB ←
1274966	C→A				0.015					intergenic (+292/+70)	narI → / ← tyrV
1880900	T→A				0.015					E380V (GAA→GTA)	zwf ←
2395679	A→T				0.015					Q110H (CAA→CAT)	yfeD →
2633820	A→T				0.015					intergenic (+18/‑293)	gabT → / → gabP
2660979	T→G				0.015					K333N (AAA→AAC)	alaS ←
3693348	T→G									D449E (GAT→GAG)	recG →
3814406	A→T				0.015					I10N (ATC→AAC)	mnmG ←
4200437	C→G				0.015					A505G (GCG→GGG)	nrfE →
4429845	T→A				0.015					Y77F (TAC→TTC)	fecA ←
4530100	A→T				0.015					E110D (GAA→GAT)	osmY →
41047	T→A				0.014					I325F (ATT→TTT)	caiC ←
167465	T→A				0.014					intergenic (+79/‑117)	hrpB → / → mrcB
302910	T→A					0.014				N304K (AAT→AAA)	yahA →
383511	C→G					0.014				P74R (CCG→CGG)	phoR →
650676	G→C				0.014					A27G (GCC→GGC)	lnt ←
761282	A→T								0.014	R50S (AGA→AGT)	cII →
1652281	A→T				0.014					E56V (GAG→GTG)	rsxC →
2612863	C→G				0.014					M445I (ATG→ATC)	ffh ←
3060324	G→C									A454P (GCC→CCC)	yqiK →
3088682	A→T				0.014					intergenic (+151/‑33)	ebgR → / → ebgA
3212440	Δ4 bp					0.014				intergenic (+3/‑1)	lptA → / → lptB
3237219	G→T				0.014					M396I (ATG→ATT)	dcuD →
3403574	T→A				0.0088				0.014	L16H (CTC→CAC)	yhgA →
3455337	A→C				0.014					R157R (CGT→CGG)	livF ←
4203566	C→T				0.014					intergenic (+360/+57)	gltP → / ← yjcO
4556795	A→T								0.014	E439D (GAA→GAT)	creD →
302921	T→A					0.013				L308Q (CTA→CAA)	yahA →
885154	T→A								0.013	N143K (AAT→AAA)	ECD_00839 →
959815	T→A				0.013					intergenic (‑258/+147)	focA ← / ← ycaO
2298440	A→T				0.0096	0.013			0.011	P55P (CCT→CCA)	yfbS ←
3026622	T→A				0.013					L654F (TTA→TTT)	ygiQ ←
3175688	G→C				0.013					Y224* (TAC→TAG)	deaD ←
3336165	T→A				0.013					intergenic (‑124/+43)	yheO ← / ← fkpA
3429038	G→C								0.013	R232G (CGT→GGT)	glgP ←
3457391	C→A				0.013					A154S (GCG→TCG)	livM ←
3471372	A→T								0.013	D3E (GAT→GAA)	tusA ←
3537194	T→A				0.011				0.013	T407T (ACT→ACA)	yhjE →
3633354	A→T									intergenic (+1587/+17)	yibG → / ← yibH
3680692	T→A								0.013	L391* (TTA→TAA)	dfp →
4152059	T→A				0.013					E130V (GAG→GTG)	malF ←
4250741	T→A									H94Q (CAT→CAA)	melB →
329737	A→T				0.012					S71C (AGT→TGT)	cynX →
434984	T→A				0.012					M459L (ATG→TTG)	ybaE ←
516741	A→T								0.012	D306V (GAT→GTT)	fdrA →
1337587	T→A				0.012					intergenic (‑181/+187)	fabI ← / ← ycjD
1356498	A→T				0.012					intergenic (+129/‑84)	pspE → / → ycjM
1654126	C→A								0.012	P671Q (CCG→CAG)	rsxC →
2285647	T→A				0.012					M591L (ATG→TTG)	nuoG ←
2317222	G→C				0.012					Y90* (TAC→TAG)	purF ←
3208459	A→T								0.012	I36N (ATC→AAC)	mlaF ←
270225	G→T				0.011					I299I (ATC→ATA)	paoC ←
540661	A→T				0.011					S205C (AGT→TGT)	ybcM →
1435178	T→A				0.011					F328Y (TTC→TAC)	ynbD →
1633947	C→G				0.011					R59G (CGT→GGT)	manA →
1843399	A→T				0.011					L247F (TTA→TTT)	sdaA →
1880837	A→T								0.011	I401N (ATC→AAC)	zwf ←
2075075	T→A				0.011					intergenic (‑68/+232)	gatY ← / ← fbaB
3408232	A→T				0.011					I438F (ATT→TTT)	gntT →
4498627	A→T				0.011					intergenic (‑232/+161)	yjiY ← / ← hpaC
1125591	A→T								0.01	S85T (TCC→ACC)	yceB ←
1132102	T→A				0.01					Q100L (CAG→CTG)	flgN ←
3403522	A→T				0.01					intergenic (+197/‑6)	feoC → / → yhgA
3651679	T→A				0.01					S29C (AGT→TGT)	cysE ←
1983406	C→A				0.0099					intergenic (‑100/+167)	plaP ← / ← yeeY
33666	65 bp x 2									duplication	[carA]
108163	Δ3 bp				0.0097				0.0092	coding (54‑56/1152 nt)	ftsZ →
1019597	T→A				0.0097					I417N (ATC→AAC)	pqiB →
1654040	C→G				0.0097					A642A (GCC→GCG)	rsxC →
3522240	A→T				0.0097					I214F (ATT→TTT)	mdtF →
3253270	A→T				0.0095				0.0085	intergenic (‑86/+344)	tldD ← / ← yhdP
3253420	A→T									intergenic (‑236/+194)	tldD ← / ← yhdP
3180224	T→A									intergenic (‑41/+108)	rpsO ← / ← truB
3749999	C→G					0.0094				M288I (ATG→ATC)	glvG ←
1765354	C→A				0.0092					G92W (GGG→TGG)	chbC ←
2052209	A→T				0.009					intergenic (+165/‑28)	sibB → / → sibB
2426314	A→T				0.0089					L17I (TTA→ATA)	eutR ←
4304868	C→A				0.0089					H313N (CAT→AAT)	mutL →
2314883	A→T				0.0088					D54E (GAT→GAA)	argT ←
3874798	A→T				0.0088					Y483* (TAT→TAA)	aslA ←
110438	C→G				0.0086					intergenic (+159/‑72)	lpxC → / → secM
3557243	T→A				0.0084					Q44L (CAG→CTG)	yhjR ←
2731060	T→A				0.0077					M174L (ATG→TTG)	ygcU ←
3397468	A→T				0.0077					I93F (ATT→TTT)	greB →
2509278	T→A				0.0074					I23F (ATC→TTC)	ndk ←
3402362	T→A				0.0072					F532Y (TTC→TAC)	feoB →
4088713	Δ3 bp					0.0071				coding (103‑105/366 nt)	rplL →
2921283	A→T				0.007					S27C (AGT→TGT)	endA →
4496872	A→T				0.0069					G508G (GGT→GGA)	yjiY ←
3911277	Δ3 bp									coding (666‑668/1041 nt)	ECD_03712 ←
1385686	A→T				0.0063					M419K (ATG→AAG)	abgT ←
2633798	A→T				0.0063					Q426L (CAG→CTG)	gabT →
3472986	Δ3 bp					0.0063				coding (1130‑1132/1218 nt)	yhhS ←
4522856	T→A				0.0061					S108T (TCA→ACA)	bglJ →
2052215	C→A				0.006					intergenic (+171/‑22)	sibB → / → sibB
4109181	T→A				0.0058					H188Q (CAT→CAA)	yjaH →
1284147	Δ3 bp				0.0049					coding (764‑766/2676 nt)	adhE ←
2279800	Δ3 bp					0.0043				coding (425‑427/1530 nt)	nuoM ←
2032115	Δ3 bp				0.004					coding (288‑290/840 nt)	wcaA ←
1988785	Δ4 bp				0.0039					coding (585‑588/1071 nt)	hisC →
4142872	Δ6 bp				0.0035					intergenic (+94/‑400)	pgi → / → yjbE
4312116	Δ3 bp								0.0032	coding (910‑912/1299 nt)	purA →
386864	Δ3 bp								0.0031	coding (477‑479/1374 nt)	proY →
3667001	Δ3 bp									coding (288‑290/984 nt)	waaV ←
750401	C→A									intergenic (+583/‑20)	lacI → / → 1

## Sheet: Figure_4_Enriched
Significantly Enriched bacterial mutations
annotation	mutation	gene	Terrestrial Replicate 1 with phage	Terrestrial Replicate 2 with phage	Terrestrial Replicate 3 with phage	Terrestrial without Phage	Microgravity Replicate 1 with phage	Microgravity Replicate 2 with phage	Microgravity Replicate 3 with phage	Microgravity without phage	terrestrial_p_value	microgravity_p_value	terrestrial_adjusted_p	microgravity_adjusted_p	terrestrial_significance	microgravity_significance
coding (228/330 nt)	Δ1 bp	trxA →					1					0.0424163		0.0432337	not significant	significant
I105K (ATA→AAA)	T→A	ydcL →	1				0.339				0.0424163	0.0432337	0.0424163	0.0432337	significant	significant
L59R (CTG→CGG)	T→G	galU →	1								0.0424163		0.0424163		significant	not significant
Q43H (CAA→CAC)	A→C	lptA →	1								0.0424163		0.0424163		significant	not significant
coding (48/1824 nt)	Δ1 bp	typA →					0.965					0.0424163		0.0432337	not significant	significant
V73G (GTT→GGT)	T→G	topA →					0.961					0.0424163		0.0432337	not significant	significant
coding (129‑134/756 nt)	Δ6 bp	mlaA ←	0.615	0.249			0.954	0.165			0.0424163	0.0424163	0.0424163	0.0432337	significant	significant
coding (415/1284 nt)	(TGATAGAACGCCGCCAGCGCGCCGGT)1→2	gltA ←					0.85					0.0424163		0.0432337	not significant	significant
G8V (GGT→GTT)	C→A	ECD_00026 ←		0.736							0.0424163		0.0424163		significant	not significant
coding (212‑220/414 nt)	IS1 (–) +9 bp	hns ←	0.66								0.0424163		0.0424163		significant	not significant
coding (1830/3801 nt)	Δ1 bp	yhdP ←					0.569					0.0424163		0.0432337	not significant	significant
R232C (CGT→TGT)	G→A	hldE ←							0.565			0.0424163		0.0432337	not significant	significant
coding (2450/2526 nt)	+GCCGCAACT	mrcB →					0.516					0.0424163		0.0432337	not significant	significant
coding (157‑168/330 nt)	Δ12 bp	trxA →		0.444							0.0424163		0.0424163		significant	not significant
coding (135/756 nt)	+TTGAAG	mlaA ←							0.302			0.0432337		0.0432337	not significant	significant
coding (53‑62/396 nt)	Δ10 bp	rpsF →						0.277				0.0432337		0.0432337	not significant	significant

## Sheet: Figure_5_DMS_Terrestrial
Figure 5 Terrestrial DMS, Dataset for S7, S8 Terrestrial
mutations	log2_FN_Score_Calc_T1	log2_FN_Score_Calc_T2	log2_FN_Score_Calc_T3	mean_log2_FN_T	std_log2_FN_T
Q472A	0.00539992	-5.23778	-2.81784	-2.6834	2.62417
Q472C	-0.0255527	1.72413	0.0717759	0.590119	0.98329
Q472D			-1.69048
Q472E	-2.8141	-3.67543	-2.5835	-3.02434	0.575527
Q472F		-4.85369	-2.17072
Q472G			-1.96627
Q472H	-1.64704	-1.71073	-1.44279	-1.60019	0.139978
Q472I	1.87794	-0.44064	2.6127	1.35	1.59366
Q472K	-1.41787	0.243202	-0.349683	-0.508116	0.841791
Q472L	-0.653288	0.246494	-0.333567	-0.246787	0.456125
Q472M	0.470687	-0.382737	0.701599	0.263183	0.571174
Q472N	0.46651	-0.48303	-1.39699	-0.471171	0.931807
Q472P	-0.932438	-0.234099	-0.260415	-0.475651	0.395808
Q472Q			-10.6165
Q472R	5.03249	0.0968047	5.78812	3.63914	3.09093
Q472S	-1.14584	-0.177163	-0.594793	-0.639265	0.485867
Q472T	-2.70296	-0.032661	-1.56381	-1.43314	1.33994
Q472V	-0.804951	-0.0405219	-0.159002	-0.334825	0.411429
Q472W			-2.08666
Q472Y	-3.00023	-4.9078	-1.9029	-3.27031	1.52055
V473A	0.212703	-0.228314	-0.633934	-0.216515	0.423442
V473C	-3.15483		-3.0575
V473D			-1.14257
V473E			-1.57225
V473F			-2.25015
V473G		-3.05913	-2.22416
V473H			-1.86933
V473I	0.819302	0.201808	1.13271	0.71794	0.473656
V473K		-4.53481	-1.52991
V473L	-4.21537	-6.05256	-2.63262	-4.30018	1.71155
V473M		-4.99201	-2.57208
V473N			-1.9029
V473P			-1.72842
V473Q			-1.86933
V473R			-1.25082
V473S		-5.30568	-2.30078
V473T			-1.93416
V473V			-10.6165
V473W			-1.29965
V473Y			-1.3492
W474A		-6.12952	-2.70958
W474C		-4.9078	-1.9029
W474D	-5.04791		-2.72819
W474E			-1.3492
W474F		-2.61208	-2.46516
W474G		-4.47323	-2.27569
W474H	-8.59118	-9.16088	-7.85642	-8.53616	0.653969
W474I			-2.11523
W474K			-1.57225
W474L		-3.80465	-1.79975
W474M	-4.34748		-2.44279
W474N			-1.9029
W474P			-2.59254
W474Q			-2.27569
W474R		-3.6607	-2.11523
W474S		-4.99219	-1.57225
W474T		-4.53481	-1.52991
W474V			-2.34969
W474W			-10.6165
W474Y			-2.25015
S475A	0.68687	-0.662868	0.0890536	0.0376854	0.676334
S475C	1.11452	-1.41968	0.929176	0.208007	1.41266
S475D	-0.891975	-3.7698	-1.57225	-2.07801	1.5041
S475E	-0.212578	-5.21969	-0.477819	-1.97003	2.81741
S475F	-2.96219	-1.19204	-3.0575	-2.40391	1.05059
S475G	-0.926772	-1.43638	-0.972047	-1.11173	0.282063
S475H	0.70582	-1.23197	1.70455	0.392799	1.49307
S475I	-1.7398	-2.16759	-2.83511	-2.2475	0.552013
S475K	0.337648	-2.31277	0.759249	-0.40529	1.66532
S475L		-3.0438	-3.46516
S475M	1.10504	-3.60816	1.76871	-0.244802	2.93159
S475N	-0.394784	-3.66493	0.0180463	-1.34722	2.01778
S475P		-5.03333	-2.02843
S475Q	0.544266	-4.01538	0.641595	-0.943175	2.66106
S475R	0.645434	-2.18938	0.499492	-0.348152	1.59622
S475S			-10.6165
S475T	-1.04081	-0.438233	-1.10576	-0.8616	0.368082
S475V	-2.22617	-0.0957075	-2.69072	-1.67086	1.38376
S475W		-2.11934	-1.86933
S475Y	-0.545706	-2.0133	-0.564786	-1.04126	0.841859
G476A			-1.9029
G476C	-4.15468	-3.83986	-1.83496	-3.2765	1.2583
G476D		-5.20259	-2.19769
G476E			-2.02843
G476F	-4.25388		-1.93416
G476G			-10.6165
G476H			-1.3971
G476I			-1.72842
G476K			-2.25015
G476L			-1.61339
G476M			-1.93416
G476N			-1.7654
G476P			-1.57225
G476Q			-1.86933
G476R			-1.96627
G476S	-4.15468	-4.83986	-1.83496	-3.60983	1.5748
G476T			-2.02843
G476V		-3.66993	-1.83496
G476W		-5.07145	-1.65151
G476Y			-1.57225
S477A	0.376889	-1.53385	0.908115	-0.0829491	1.28429
S477C	-1.10955	-4.4114	-1.72842	-2.41646	1.75516
S477D			-0.836613
S477E			0.238085
S477F	0.790023	-1.9502	-0.151748	-0.437308	1.39225
S477G	-3.87104	-3.09679	-2.55132	-3.17305	0.663157
S477H	-0.81788	-1.63411	-0.661217	-1.03774	0.522381
S477I	0.441022	0.769337	-0.387649	0.274237	0.596252
S477K	-0.875616	-2.0416	-0.912965	-1.27673	0.662664
S477L	0.838713	-2.13167	1.43435	0.0471313	1.91025
S477M	1.42071	-0.228528	1.72713	0.973103	1.05186
S477N	-1.97824	-6.4477	-3.02776	-3.8179	2.33714
S477P			-1.93416
S477Q	-2.10237	0.565596	-1.61272	-1.04983	1.42026
S477R	-0.874906	-1.58366	-0.515656	-0.991406	0.543447
S477S			-10.6165
S477T	1.10504	-2.5257	1.39674	-0.00797096	2.18529
S477V	0.505972	-1.09977	0.621334	0.00917695	0.962111
S477W	-0.518662	0.302328	-1.14323	-0.453189	0.725
S477Y	-0.867121	0.0326601	-1.86933	-0.901263	0.951454
A478A			-10.6165
A478C	-0.636984	-1.77327	-0.0721501	-0.827468	0.86641
A478D			-1.52991
A478E			-1.79975
A478F			-1.29965
A478G			-1.02843
A478H			-1.57225
A478I	-0.347483	-1.18939	-0.115225	-0.550699	0.565181
A478K			-1.57225
A478L	-4.08512	-2.60037	-1.7654	-2.81696	1.17493
A478M	0.455182	-2.35873	-0.997687	-0.967079	1.40721
A478N			-1.61339
A478P			-1.69048
A478Q			-2.19769
A478R			-1.96627
A478S	-4.08512	-3.7703	-1.7654	-3.20694	1.2583
A478T	-4.64516	-4.00841	-2.32544	-3.65967	1.19854
A478V	-0.666005	0.722231	-3.17071	-1.03816	1.97297
A478W			-1.72842
A478Y			-1.02843
G479A	-1.93504		0.384677
G479C	-2.15302	-3.66828	-0.248338	-2.02321	1.71366
G479D		-2.18881	1.23113
G479E			1.23113
G479F	-0.180869	-0.82737	0.00760743	-0.333544	0.437926
G479G			-10.6165
G479H	2.47171	-0.823523	3.10338	1.58385	2.10864
G479I			-0.0284304
G479K	-2.11615	-1.86273	-2.96636	-2.31508	0.578079
G479L	-3.08512		-0.765396
G479M	-2.56806	-2.08331	-0.248338	-1.63324	1.2236
G479N	-0.631944	-4.25572	-1.25082	-2.04616	1.93839
G479P	-0.815704	-0.124509	-0.61146	-0.517225	0.355103
G479Q			-0.0284304
G479R	-1.7408	-3.08815	-1.73461	-2.18785	0.779688
G479S	-0.0102013	-2.52546	-0.69048	-1.07538	1.30105
G479T	2.75271	-0.77377	2.81609	1.59835	2.05456
G479V	1.87231	-0.81287	1.96964	1.00969	1.57914
G479W	-1.67602	-1.41505	-3.89235	-2.32781	1.3612
G479Y	-1.15551	2.85541	-0.66586	0.344681	2.1881
G480A			-0.145244
G480C	-1.08396	-3.3541	-0.349199	-1.59575	1.56646
G480D	-3.15633	-4.25655	-0.836613	-2.74983	1.74583
G480E			0.238085
G480F	-0.783495	-0.801251	-0.966274	-0.85034	0.100794
G480G			-10.6165
G480H	-1.79713	-2.03668	-1.8165	-1.88343	0.133067
G480I	-0.855755	-1.74952	-1.65151	-1.41893	0.490179
G480K	-1.7956	-2.87204	-2.29931	-2.32232	0.538587
G480L	-3.69689		-4.49264
G480M	-0.480395		0.470092	-0.00515151	0.672096
G480N	-1.23382	-0.902701	-0.78857	-0.975031	0.23127
G480P	-0.148199	-0.295723	0.124217	-0.106568	0.213043
G480Q	-2.46229	-3.34012	-1.14257	-2.31499	1.10615
G480R	-2.55715	-2.78068	-2.66064	-2.66616	0.111866
G480S	-0.395902	-2.65366	-1.3492	-1.46625	1.13342
G480T	-1.19422		-0.61146
G480V	0.714005		1.73417	1.22409	0.721363
G480W	6.88976	1.77522	7.60427	5.42308	3.17928
G480Y	-1.7449	-0.632126	-0.29965	-0.892226	0.756919
G481A			-2.32544
G481C			-2.25015
G481D			-2.88574
G481E	-3.66892		-1.3492
G481F			-1.72842
G481G			-10.6165
G481H			-1.96627
G481I			-2.08666
G481K			-2.59254
G481L			-1.86933
G481M			-1.29965
G481N	-1.97366	-2.69055	-2.59254	-2.41892	0.388705
G481P			-1.96627
G481Q		-5.12577	-2.44279
G481R	-4.64516		-2.32544
G481S	-4.74958		-3.65225
G481T			-2.65224
G481V	-3.95629	-4.20851	-2.37353	-3.51278	0.994642
G481W	-2.38627	-2.56895	-1.65151	-2.20224	0.485616
G481Y	-4.37722	-5.47744	-2.0575	-3.97072	1.74583
V482A	-2.78044	-1.67903	-1.61272	-2.02406	0.655881
V482C	-1.46566	-3.6015	-2.91853	-2.6619	1.0908
V482D			-1.52991
V482E	0.731784	-2.61636	-0.0264978	-0.637025	1.75558
V482F			-2.34969
V482G		-4.40189	-1.07506	-2.73848	2.35242
V482H	0.0515131	-1.00735	-0.0150444	-0.323626	0.593054
V482I	-1.52909	-2.52742	-1.66003	-1.90551	0.542557
V482K	-0.0959381	-0.515416	-0.545604	-0.385653	0.251354
V482L	-1.87096	-0.371263	-1.96627	-1.40283	0.894635
V482M	-0.459948	0.852432	-0.0642782	0.109402	0.673208
V482N	-4.30167	0.0410502	-2.39699	-2.21921	2.17681
V482P		-5.44837	-2.02843
V482Q	-1.13335	-1.66529	-2.50169	-1.76678	0.68979
V482R	-0.715865	-0.71073	-1.92958	-1.11872	0.702223
V482S	-2.06905	-2.50228	-3.40057	-2.6573	0.679158
V482T	-0.229084	-1.5257	-1.23129	-0.995358	0.679744
V482V			-10.6165
V482W			-1.93416
V482Y	-3.66941	-3.76963	-2.08666	-3.17523	0.944066
S483A	1.83862	-4.55622	-2.55132	-1.75631	3.27071
S483C	-4.21537	-4.46759	-2.63262	-3.77186	0.994642
S483D	-1.65444	-0.432733	-1.99769	-1.36162	0.822544
S483E	-4.40638	-5.5066	-2.08666	-3.99988	1.74583
S483F	-4.54388		-2.22416
S483G	-5.70283	-3.52692	-6.79814	-5.34263	1.66509
S483H			-1.86933
S483I	-7.65402	-8.07071	-7.79373	-7.83949	0.212081
S483K			-1.86933
S483L			-1.25082
S483M			-2.34969
S483N	-2.05202	-2.02449	-1.31727	-1.79793	0.416491
S483P			-1.19771
S483Q			-2.95059
S483R	-3.89198	-4.57716	-1.57225	-3.34713	1.5748
S483S			-10.6165
S483T	-3.0553	-0.627777	-3.0575	-2.24686	1.40217
S483V			-1.29965
S483W			-2.08666
S483Y		-5.03266	-2.34969
V484A	-4.40638	-4.2842	-2.08666	-3.59241	1.30545
V484C	-1.90388	-2.5066	-2.08666	-2.16571	0.309038
V484D		-5.21969	-1.79975
V484E		-4.58587	-1.9029
V484F	-1.30683	-0.310191	-0.697606	-0.771544	0.502418
V484G			-2.32544
V484H			-1.83496
V484I	0.574523	1.28452	0.894244	0.917762	0.355582
V484K			-1.19771
V484L		-3.64925	-0.966274
V484M	-4.56987	-5.25505	-2.25015	-4.02503	1.5748
V484N			-2.27569
V484P			-2.02843
V484Q			-1.69048
V484R			-1.57225
V484S			-1.69048
V484T			-1.57225
V484V			-10.6165
V484W			-0.836613
V484Y			-2.27569
T485A	-0.226554	-1.37094	-1.0516	-0.883033	0.590523
T485C	1.50443	-0.447692	0.369584	0.47544	0.980356
T485D	-0.49432	0.319206	-1.81203	-0.662381	1.07551
T485E	0.835113	0.794192	1.62432	1.08454	0.467909
T485F	-0.405192	-3.47626	-2.53026	-2.13724	1.57281
T485G	-1.54911	-1.13332	-1.70332	-1.46192	0.294838
T485H	-1.47389	-2.03829	-1.27747	-1.59655	0.39496
T485I	-1.29744	-1.8127	-0.852188	-1.32077	0.480679
T485K	5.11594	-0.0264023	-1.96636	1.04106	3.65983
T485L	0.45089	-2.19867	0.770611	-0.325722	1.62988
T485M	0.224067	-2.97376	0.0877229	-0.887324	1.80819
T485N	-0.265014	1.68643	-0.722901	0.232838	1.2795
T485P	-1.33268	-3.14072	-1.45774	-1.97705	1.00971
T485Q	-1.72599	-0.929711	-1.67375	-1.44315	0.445417
T485R	0.638024	-2.47684	0.957745	-0.293691	1.89741
T485S	-0.615582	-2.7158	-3.27568	-2.20235	1.40241
T485T			-10.6165
T485V	-1.85649	-1.72641	-2.06728	-1.88339	0.172022
T485W	2.30788	0.877838	2.25765	1.81446	0.811523
T485Y	0.81566	0.368343	1.76501	0.983005	0.713215
V486A	0.0817747	-2.15171	-0.101005	-0.723647	1.24011
V486C	-2.36455	-2.72781	-2.26723	-2.4532	0.242748
V486D			-1.86933
V486E			-1.96627
V486F		-4.67076	-1.25082
V486G	-4.47676	-5.57698	-2.57208	-4.2086	1.52029
V486H			-1.86933
V486I	-2.15483	-1.65749	-2.49808	-2.10347	0.422642
V486K			-1.3492
V486L	0.532561	-1.68036	0.0026165	-0.381727	1.15544
V486M	-2.10421	-3.47744	-0.735575	-2.10574	1.37093
V486N		-6.59065	-3.17071
V486P	-2.91226	-4.59744	-2.00758	-3.17243	1.31439
V486Q			-2.27569
V486R			-1.79975
V486S	-3.78044	-2.2957	-2.19769	-2.75794	0.886866
V486T	-1.47033	-1.37591	-1.0575	-1.30125	0.216304
V486V			-10.6165
V486W		-4.97118	-1.96627
V486Y			-1.7654
S487A	1.90717	-1.52265	2.31952	0.901344	2.10934
S487C	-0.556426	0.766567	0.540902	0.250348	0.707739
S487D	0.330599	1.23881	-2.76472	-0.398437	2.09897
S487E	-0.381033	-0.700817	-1.07839	-0.720078	0.349075
S487F		-6.65715	-3.23721
S487G	-0.408104	-1.26398	-0.301517	-0.657868	0.52761
S487H	0.199473	1.24248	0.665584	0.702512	0.522481
S487I	-4.37722		-2.0575
S487K	-1.64025	0.37223	-2.0575	-1.10851	1.29921
S487L	0.0893909	-0.104804	-1.47841	-0.497942	0.854647
S487M	-2.40333	-0.243678	-1.74657	-1.46453	1.10711
S487N	0.122006	1.17379	-1.14324	0.0508541	1.16015
S487P
S487Q	1.30596	1.11963	0.779598	1.0684	0.266896
S487R	-0.378282	2.71601	-1.13311	0.40154	2.03961
S487S			-10.6165
S487T	-0.31773	-1.82321	-3.02776	-1.7229	1.35779
S487V	-5.87943	-5.59573	-5.16237	-5.54584	0.361122
S487W			-2.08666
S487Y			-3.31316
Q488A	7.74146	3.16897	8.45121	6.45388	2.86686
Q488C	-0.512534	0.229566	-3.23721	-1.17339	1.82543
Q488D	1.33979	0.141048	1.32341	0.93475	0.687415
Q488E	5.00031	0.204238	6.26077	3.82177	3.19564
Q488F			-1.79975
Q488G	0.883847	-3.51183	2.50938	-0.0395348	3.115
Q488H	0.52699	-0.521698	0.898241	0.301178	0.736411
Q488I	-3.35746	-2.10404	-3.6227	-3.02807	0.811145
Q488K	-0.367795	0.981149	-0.210346	0.134336	0.737575
Q488L	-1.50563	-3.919	-1.9585	-2.46104	1.28277
Q488M	1.37061	0.384182	0.820241	0.858345	0.494317
Q488N	4.39965	-4.30567	-3.03774	-0.981253	4.70293
Q488P	-3.56987		-2.25015
Q488Q			-10.6165
Q488R	-0.150436	0.154758	-0.215379	-0.0703522	0.197637
Q488S	0.625147	-3.33305	-0.328151	-1.01202	2.06582
Q488T	0.177188	-2.49922	-0.0277533	-0.783263	1.48959
Q488V	0.827022	-1.01219	2.18281	0.66588	1.60359
Q488W			-1.02843
Q488Y		-4.99219	-1.57225
D489A		-5.8851	-2.46516
D489C		-5.79347	-2.37353
D489D			-10.6165
D489E			-1.7654
D489F	-3.46229		-1.14257
D489G			-1.93416
D489H		-5.92882	-2.50888
D489I			-2.22416
D489K			-1.93416
D489L			-2.14324
D489M			-2.0575
D489N	-4.40638	-5.09156	-2.08666	-3.86153	1.5748
D489P	-6.25746	-5.65724	-6.58982	-6.16817	0.472657
D489Q			-1.83496
D489R			-1.3492
D489S			-2.55132
D489T			-2.14324
D489V		-5.79347	-2.37353
D489W			-1.69048
D489Y	-3.93244	-5.03266	-2.34969	-3.7716	1.3487
L490A			-1.99769
L490C			-2.30078
L490D			-1.3971
L490E			-2.61272
L490F			-2.14324
L490G		-5.03333	-1.61339
L490H	-2.76319	-3.86341	-0.443468	-2.35669	1.74583
L490I		1.32896	-3.01265
L490K			-2.11523
L490L			-10.6165
L490M	0.130573	-0.0701728	0.39371	0.15137	0.23264
L490N			-1.93416
L490P	-3.83885	-3.3541	-1.93416	-3.04237	0.989867
L490Q			-1.52991
L490R			-1.86933
L490S		-5.72072	-2.30078
L490T			-1.69048
L490V	-3.92147	-2.92653	-3.47622	-3.44141	0.498382
L490W			-4.70018
L490Y			-0.966274
R491A			-1.02843
R491C	-3.63311	-4.4114	-1.72842	-3.25764	1.38033
R491D		-5.59066	-2.17072
R491E			1.97273
R491F			-2.42007
R491G			-2.02843
R491H		-2.87672	-1.57225
R491I			-1.65151
R491K			-1.3492
R491L		-4.80465	-1.79975
R491M			1.23113
R491N			-1.3971
R491P			1.55653
R491Q			1.55653
R491R			-10.6165
R491S		-4.57716	-1.57225
R491T		-4.65641	-1.65151
R491V			-1.29965
R491W			-0.145244
R491Y			-1.79975
F492A			-1.7654
F492C		-4.86341	-1.44347
F492D			-1.72842
F492E			-2.17072
F492F			-10.6165
F492G			-1.86933
F492H	-0.133773	0.997334	-2.33761	-0.491351	1.69599
F492I			-1.79975
F492K			-1.08802
F492L	-4.5954	-4.69562	-2.69072	-3.99391	1.12971
F492M			-2.08666
F492N			-1.79975
F492P			-1.93416
F492Q			-2.08666
F492R			-1.08802
F492S		-4.7114	-2.02843
F492T	-7.09153	-7.49131	-7.30233	-7.29506	0.199989
F492V			-2.08666
F492W	0.289385	2.65045	-0.628662	0.770391	1.69165
F492Y	-1.8286	-0.869928	-1.18695	-1.29516	0.488412
R493A			-2.37353
R493C	-4.6205	-4.72072	-2.30078	-3.88066	1.36914
R493D	-3.34815		-1.02843
R493E		-4.99219	-1.57225
R493F			-1.79975
R493G		-4.53481	-1.52991
R493H	-1.41153	-1.24326	-1.96627	-1.54035	0.378333
R493I		-5.21969	-1.79975
R493K	0.696031	1.72224	1.40194	1.2734	0.525038
R493L	-4.34815	-4.44837	-2.02843	-3.60832	1.36914
R493M			-1.44347
R493N			-1.3971
R493P			-1.44347
R493Q	-4.65733	-4.64208	-3.33761	-4.21234	0.757575
R493R			-10.6165
R493S		-4.84001	-3.42007
R493T			-2.19769
R493V		-5.41763	-1.99769
R493W			-1.3492
R493Y			-0.61146
N494A	-1.79226	-4.60297	-3.0575	-3.15091	1.40768
N494C	-3.06764	-5.24586	-2.73281	-3.6821	1.36456
N494D	1.64096	-0.119643	1.17254	0.897955	0.911857
N494E			-1.57225
N494F	-4.99133	-6.09155	-2.67161	-4.58483	1.74583
N494G		-5.74048	-3.0575
N494H	-3.0293	-5.71448	-2.12461	-3.6228	1.86707
N494I		-3.9338	-1.25082
N494K			-1.93416
N494L		-5.28059	-2.27569
N494M	-6.40059	-6.50081	-4.81783	-5.90641	0.944066
N494N			-10.6165
N494P	-3.10551	-5.70823	-3.28829	-4.03401	1.45279
N494Q			-1.99769
N494R			-2.0575
N494S	-1.33598	-2.36909	-0.601224	-1.43543	0.888117
N494T	-2.33099	-2.16272	-2.88574	-2.45982	0.378333
N494V			-2.27569
N494W			-0.531953
N494Y	-4.04792	-5.56318	-2.14324	-3.91811	1.71366
I495A			-1.72842
I495C	-0.832905	-4.10305	-0.835112	-1.92369	1.88738
I495D			-1.93416
I495E			-0.61146
I495F			-2.17072
I495G		-4.44837	-1.7654
I495H			-0.836613
I495I			-10.6165
I495K			-1.79975
I495L	2.24486	-1.56317	3.10469	1.26213	2.48427
I495M	-0.975508	-1.20126	-0.0277554	-0.73484	0.622669
I495N	-4.34815	-5.44837	-2.02843	-3.94165	1.74583
I495P			-1.57225
I495Q			-2.46516
I495R			-1.02843
I495S			-1.96627
I495T			-1.25082
I495V	-0.641659	-0.733316	-2.54433	-1.30644	1.07303
I495W			-1.29965
I495Y			-1.83496
W496A			-1.7654
W496C	-3.34815	-3.22598	-1.02843	-2.53419	1.30545
W496D			-1.96627
W496E			-2.19769
W496F	0.282271	-2.61276	0.435214	-0.631758	1.7173
W496G			-1.83496
W496H			-1.69048
W496I			-1.65151
W496K			-1.69048
W496L	-3.28599	-3.38621	-0.966274	-2.54616	1.36914
W496M			-1.86933
W496N			-1.61339
W496P	-6.92328	-7.67355	-6.69102	-7.09595	0.513522
W496Q			-2.02843
W496R	-3.93311	-4.03333	-1.61339	-3.19328	1.36914
W496S			-2.19769
W496T			-1.7654
W496V		-4.25523	-1.57225
W496W			-10.6165
W496Y	0.0292422	-1.10727	0.246865	-0.277055	0.727176
I497A			-2.27569
I497C		-5.03333	-1.61339
I497D			-2.08666
I497E			-2.32544
I497F			-2.11523
I497G			-2.11523
I497H			-1.61339
I497I			-10.6165
I497K			-1.3971
I497L	0.193089	0.180334	1.09777	0.490399	0.52604
I497M	-4.04791	-5.14813	-2.72819	-3.97475	1.21163
I497N			-1.52991
I497P			-2.34969
I497Q			-1.69048
I497R			-1.3492
I497S		-3.18534	-0.765396
I497T			-1.9029
I497V	-0.196413	-1.54456	0.575821	-0.388384	1.07315
I497W			-1.83496
I497Y			-1.93416
K498A	-4.80691		-2.48719
K498C	-1.2399	-3.56251	-1.14257	-1.98166	1.36992
K498D		-4.6183	-1.61339
K498E	-3.84963	-4.21288	-1.52991	-3.19747	1.45553
K498F			-1.02843
K498G		-1.48969	-1.57225
K498H	-4.8918	-3.87654	-1.57208	-3.4468	1.70107
K498I			-1.86933
K498K			-10.6165
K498L	-3.46229	-3.82554	-1.14257	-2.81013	1.45553
K498M		-1.97755	-1.14257
K498N	-3.57054	-2.9338	-1.25082	-2.58505	1.19854
K498P			-2.50888
K498Q	-1.86272	-2.60037	-0.765396	-1.74283	0.923345
K498R	-3.10998	0.441879	-3.01265	-1.89358	2.02316
K498S		-1.16456	-1.65151
K498T			-1.93416
K498V			-1.65151
K498W			-1.52991
K498Y			-1.48628
C499A	-1.79445	-2.76914	-1.3492	-1.97093	0.726234
C499C			-10.6165
C499D			-0.765396
C499E			-1.25082
C499F	-1.56806	-3.25324	-0.248338	-1.68988	1.50615
C499G		-4.25655	-0.836613
C499H			-0.765396
C499I			-1.7654
C499K			-1.57225
C499L			-0.69048
C499M			-0.349199
C499N	-7.14189	-7.82707	-4.82217	-6.59705	1.5748
C499P		-4.9078	-1.9029
C499Q			-1.7654
C499R			-2.0575
C499S		-1.68473	-2.48719
C499T	-1.51614	1.38364	-0.61146	-0.247989	1.48367
C499V			-0.145244
C499W			-0.765396
C499Y		-3.03333	-0.0284304
A500A			-10.6165
A500C			-1.69048
A500D	-2.7413		-0.836613
A500E			-0.349199
A500F			-2.61272
A500G	-3.46229		-1.14257
A500H	-0.542124	0.685984	-0.544331	-0.13349	0.709686
A500I	-4.01991	-4.53516	-2.11523	-3.55677	1.27472
A500K	-2.83599	-1.23324	-3.20881	-2.42601	1.04966
A500L	-3.41771	-4.83986	-1.83496	-3.36418	1.50317
A500M	-0.45245	-0.695626	-0.953759	-0.700612	0.250692
A500N	-0.433213	-0.73875	-0.821311	-0.664425	0.204446
A500P			-1.83496
A500Q	-2.34747	-4.69562	-2.10576	-3.04962	1.4306
A500R	-2.93076	-3.72879	-3.07205	-3.24387	0.425858
A500S	-1.01188	-1.03266	-0.134675	-0.726405	0.512558
A500T	-0.217713	-0.184665	-0.392756	-0.265045	0.111829
A500V	-2.29744	-2.53516	-2.85219	-2.5616	0.278317
A500W		-4.56318	-2.14324
A500Y	-3.61119	-5.44837	-2.02843	-3.696	1.71155
N501A	3.82619		-1.14257
N501C		-2.4477	-2.14324
N501D	-2.66892	-3.3541	-0.349199	-2.12407	1.5748
N501E			-1.48628
N501F			-2.44279
N501G	-2.80691	-2.62702	-2.70958	-2.7145	0.0900456
N501H	-2.3944	-2.79326	-2.79387	-2.66051	0.230459
N501I		-5.12577	-2.44279
N501K	-1.34917	-2.2479	-0.690721	-1.42926	0.781672
N501L		-0.839276	-2.37353
N501M	-8.37538	-7.69799	-7.27805	-7.78381	0.553675
N501N			-10.6165
N501P		-3.25572	-1.25082
N501Q		-4.74538	-2.32544
N501R	-1.93374	4.84513	-1.94183	0.323188	3.91612
N501S	-4.69325	-1.49579	-2.37353	-2.85419	1.65203
N501T		-4.93906	-1.93416
N501V	-8.86036	-9.06749	-7.76303	-8.56363	0.70103
N501W			-2.17072
N501Y	-5.3171	-5.41732	-2.99738	-4.57727	1.36914
N502A	-0.212547	-2.7278	0.408344	-0.844002	1.66069
N502C	-0.790423	-3.43121	-2.88574	-2.36912	1.39413
N502D		1.90542	-1.48628
N502E			-1.19771
N502F	-5.17191	-2.9502	-2.85219	-3.6581	1.31191
N502G	-1.01306	1.18356	-0.506925	-0.112142	1.15029
N502H	-1.18368	-1.01897	-0.430156	-0.877601	0.396153
N502I		-5.9502	-2.53026
N502K	-1.10392	-0.576622	-1.15782	-0.94612	0.321127
N502L	-3.24695	-6.04761	-3.04271	-4.11242	1.67903
N502M	0.130566	-4.38059	0.0717759	-1.39275	2.58771
N502N			-10.6165
N502P			-2.37353
N502Q	-0.133353	-1.39111	0.591421	-0.311015	1.00314
N502R	-0.908904	-0.380021	-1.03537	-0.774765	0.347657
N502S	1.82586	-1.03266	3.14558	1.31293	2.13582
N502T	-0.572182	-2.10374	0.249085	-0.808946	1.19415
N502V		-5.41763	-1.99769
N502W			-2.11523
N502Y	-3.1277	-4.50355	-3.74658	-3.79261	0.689081
S503A	0.874917	-0.55153	1.55721	0.626865	1.07603
S503C		-4.44837	-1.44347
S503D		-1.68066	-1.99769
S503E			-1.3971
S503F			-2.0575
S503G			-1.3492
S503H		-4.44837	-1.02843
S503I			-1.25082
S503K			-1.7654
S503L			-1.29965
S503M			-1.08802
S503N			-0.765396
S503P			-1.44347
S503Q		-5.90713	-2.48719
S503R		-4.79009	-3.59254
S503S			-10.6165
S503T	0.303717	0.547453	0.659964	0.503711	0.182107
S503V	-7.64668	-7.93955	-5.742	-7.10941	1.19323
S503W	-4.28599		-1.96627
S503Y		-4.81704	-1.3971
W504A	-3.97197	-6.07218	-2.06728	-4.03714	2.00325
W504C	-1.60771	-1.30131	-2.12929	-1.67944	0.418628
W504D			-2.02843
W504E	-4.69325		-2.37353
W504F	-1.67718	-3.98686	-1.98195	-2.54866	1.2548
W504G			-2.11523
W504H	-2.42927	-4.62903	-3.43148	-3.49659	1.10132
W504I			-1.02843
W504K			-2.48719
W504L	-0.396948	-1.58358	-0.21809	-0.732873	0.742143
W504M	-1.22662	-2.84879	-1.12929	-1.7349	0.965884
W504N			-1.69048
W504P			-1.7654
W504Q			-2.22416
W504R	-3.15484	-4.93313	-1.66519	-3.25105	1.63609
W504S			-2.42007
W504T			-1.25082
W504V	-2.60409	1.14258	-1.86933	-1.11028	1.98532
W504W			-10.6165
W504Y	0.254165	-2.51641	0.452871	-0.603124	1.65993
N505A			-1.19771
N505C	-5.39061	-5.33831	-5.01991	-5.24961	0.20064
N505D		-5.41763	-1.99769
N505E			-2.02843
N505F			-1.52991
N505G			-1.9029
N505H			-0.248338
N505I		-2.25324	0.751662
N505K			-1.08802
N505L			-0.349199
N505M			-0.0284304
N505N			-10.6165
N505P			-1.57225
N505Q			-0.531953
N505R			-1.69048
N505S	-3.28599	-2.97118	-0.966274	-2.40781	1.2583
N505T			-0.531953
N505V			-0.765396
N505W			-1.7654
N505Y			-1.14257
F506A	2.96423	-2.19887	-1.04483	-0.0931572	2.70992
F506C	2.94892	-1.37369	-3.27568	-0.566818	3.18978
F506D			-2.30078
F506E		-4.65281	-2.81784
F506F			-10.6165
F506G	-1.55507	-4.72568	-3.04271	-3.10782	1.58631
F506H	-3.27499	-3.04129	-3.15429	-3.15686	0.116873
F506I		-3.71619	-2.17072
F506K			-2.44279
F506L	-3.90819	-4.00841	-2.32544	-3.41402	0.944066
F506M	-0.992385	-0.366169	-1.2841	-0.880884	0.469013
F506N	-0.0618905	0.200461	-1.18695	-0.349461	0.737057
F506P	-0.647653	-0.169466	0.186642	-0.210159	0.418633
F506Q	-1.42024	0.335811	-0.566178	-0.550201	0.878132
F506R			-2.55132
F506S	1.79776	0.804341	2.57135	1.72448	0.885781
F506T	-3.56471	-4.28642	-2.98195	-3.61103	0.653463
F506V	-2.23645	-2.97607	-2.34968	-2.52073	0.39838
F506W	0.305965	-1.04397	-0.220402	-0.31947	0.6804
F506Y	0.198612	-0.606599	-1.33209	-0.580026	0.765697
F507A			-2.08666
F507C	-3.54903		-1.96627
F507D		-5.03266	-2.34969
F507E			-1.65151
F507F			-10.6165
F507G			-2.27569
F507H	-3.12576	-1.47874	-2.02843	-2.21098	0.838545
F507I			-1.3492
F507K	-4.84998	-4.7278	-2.53026	-4.03601	1.30545
F507L	0.171726	-1.07145	-0.0665487	-0.322091	0.659809
F507M	-2.50015		-1.7654
F507N			-2.02843
F507P		-5.37843	-2.37353
F507Q	-1.30308	-2.77527	-0.355331	-1.4779	1.2194
F507R			-2.65224
F507S	-2.0636	-3.16382	-1.96627	-2.3979	0.665091
F507T	-2.71313	0.99401	-2.50888	-1.40933	2.08386
F507V	1.41788	0.612668	0.597671	0.876073	0.469279
F507W			-2.25015
F507Y	0.031715	-0.120467	0.337761	0.083003	0.23338
R508A			-1.86933
R508C	-3.29501	-3.50215	-2.19769	-2.99828	0.70103
R508D			-2.37353
R508E			-2.14324
R508F			-2.14324
R508G			-1.93416
R508H	7.48181	-0.727805	-2.70018	1.35127	5.40002
R508I		-4.53516	-2.11523
R508K	-0.289372	-1.59312	-1.46269	-1.11506	0.718037
R508L	-2.88353		-2.30078
R508M			-2.17072
R508N		-5.38621	-1.96627
R508P			-2.08666
R508Q	-4.20546		-2.30078
R508R			-10.6165
R508S		-4.7703	-1.7654
R508T			-2.02843
R508V			-1.83496
R508W			-2.42007
R508Y	-3.15484		-2.25015
T509A	-4.16765	-2.87555	-3.26297	-3.43539	0.663081
T509C	-3.38562	-2.36245	-3.28829	-3.01212	0.564728
T509D			-2.65224
T509E			-2.27569
T509F			-2.57208
T509G			-2.44279
T509H			-2.63262
T509I	-5.8178	-4.69562	-3.49808	-4.6705	1.16006
T509K			-2.44279
T509L			-2.95059
T509M		-5.80524	-2.80034
T509N			-2.22416
T509P	-4.66941	-2.22531	-1.76472	-2.88648	1.56114
T509Q			-2.02843
T509R			-2.74657
T509S	-2.07331	-3.87396	-2.86906	-2.93878	0.902351
T509T			-10.6165
T509V	-0.383323	-3.6265	-0.399205	-1.46968	1.86788
T509W			-1.3971
T509Y			-2.25015
G510A			-2.25015
G510C		-3.897	-2.59254
G510D	-3.88353	-4.30568	-2.30078	-3.49666	1.05696
G510E			-2.50888
G510F			-2.14324
G510G			-10.6165
G510H			-1.99769
G510I			-3.7282
G510K			-1.99769
G510L			-2.74657
G510M			-1.57225
G510N		-4.14836	-1.72842
G510P			-2.32544
G510Q			-1.48628
G510R		-4.97126	-2.55132
G510S	-4.22262	-4.9078	-1.9029	-3.67777	1.5748
G510T			-2.57208
G510V		-4.85369	-2.17072
G510W			-2.39699
G510Y			-2.14324
P511A	0.381222	-2.68945	0.887356	-0.473625	1.93558
P511C	-1.0494	-2.59707	-2.37353	-2.00667	0.836522
P511D	-1.21819	0.188928	-0.635439	-0.554902	0.70701
P511E	-1.17888	-0.744509	-0.361659	-0.761682	0.408881
P511F			-2.48719
P511G	-1.27496	2.12607	-3.04271	-0.730535	2.62704
P511H	-3.08083	-3.29352	-2.91311	-3.09582	0.190648
P511I			-2.17072
P511K			-1.57225
P511L	-3.46296	-4.14814	-2.14324	-3.25145	1.01905
P511M			-2.98195
P511N	0.443936	-0.436641	-0.465162	-0.152622	0.516831
P511P			-10.6165
P511Q	-2.03779	-2.86952	-2.59254	-2.49995	0.423525
P511R			-2.30078
P511S	1.29463	0.465012	1.90513	1.22159	0.722832
P511T	-0.798134	-1.87451	-1.21538	-1.29601	0.542697
P511V			-2.27569
P511W			-2.11523
P511Y		-5.92343	-2.91853
D512A		-5.5066	-2.08666
D512C	-1.81638	-0.0914346	-2.21287	-1.37356	1.12791
D512D			-10.6165
D512E	-1.59802	-2.72333	-3.55132	-2.62422	0.980413
D512F			-2.0575
D512G			-3.07215
D512H			-1.99769
D512I			-2.22416
D512K			-2.19769
D512L			-2.50888
D512M			-2.34969
D512N	-3.387	-4.84979	-2.65224	-3.62968	1.11869
D512P		-6.09155	-2.67161
D512Q			-1.44347
D512R		-5.69563	-2.27569
D512S			-2.37353
D512T			-1.69048
D512V			-2.42007
D512W			-1.9029
D512Y		-4.13171	-1.93416
G513A	1.45638	-1.3996	1.25952	0.438766	1.59511
G513C	-3.85545	-9.88482	-9.78681	-7.84236	3.45312
G513D	-1.10753	-2.80439	-2.57208	-2.16133	0.919984
G513E		-4.41763	-1.99769
G513F			-2.83511
G513G			-10.6165
G513H			-2.88574
G513I			-2.25015
G513K			-2.0575
G513L		-5.61762	-2.61272
G513M			-2.63262
G513N	-2.79373	-4.63092	-1.88905	-3.10456	1.39711
G513P	-6.55205		-4.64736
G513Q			-1.44347
G513R			-2.72819
G513S	-4.03198	-4.76963	-2.93465	-3.91208	0.923345
G513T			-2.19769
G513V		-4.05913	-2.22416
G513W			-1.61339
G513Y			-2.02843
I514A	-2.05202	-3.81967	-2.90223	-2.92464	0.884035
I514C	-0.589676	-1.8715	-1.90222	-1.45447	0.749088
I514D	1.38382	2.81146	-0.901318	1.09799	1.87282
I514E		-1.72325	-0.966274
I514F	-0.378525	-1.94587	0.141495	-0.727633	1.08659
I514G			-1.9029
I514H	-2.22262	0.677161	-1.9029	-1.14945	1.58995
I514I			-10.6165
I514K	-0.493867	-0.802828	-0.783831	-0.693508	0.173155
I514L	0.713924	-2.64933	0.618608	-0.438932	1.91485
I514M	-1.14893	-1.20851	-1.78857	-1.382	0.353354
I514N	1.11	0.457759	1.55721	1.04165	0.552901
I514P	-4.34748		-2.44279
I514Q	0.389489	-0.530158	-3.07215	-1.07094	1.79306
I514R	-0.553585	-1.12487	-0.608259	-0.76224	0.315239
I514S	-2.22195	-1.13454	-1.90223	-1.7529	0.558871
I514T	-0.317105	-2.22093	-0.537952	-1.02533	1.04129
I514V	-2.92214	-3.11078	-5.05308	-3.69533	1.17962
I514W			-1.83496
I514Y	-0.0615662	-1.26248	-2.63262	-1.31889	1.28645
Y515A			-2.48719
Y515C		-1.44721	1.97273
Y515D			-2.78264
Y515E			-2.55132
Y515F	-3.58044	-5.41763	-1.99769	-3.66525	1.71155
Y515G		-5.03266	-2.34969
Y515H		-4.39523	-2.19769
Y515I		-4.94985	-1.52991
Y515K			-2.02843
Y515L			-2.59254
Y515M	-4.32933		-2.74657
Y515N		-4.53516	-2.11523
Y515P			-1.93416
Y515Q			-1.83496
Y515R			-1.25082
Y515S			-2.14324
Y515T			-2.42007
Y515V		-8.10114	-4.6812
Y515W		-5.55622	-2.55132
Y515Y			-10.6165
F516A			-0.966274
F516C			-1.02843
F516D			-0.61146
F516E			-0.443468
F516F			-10.6165
F516G			-0.836613
F516H			-0.901318
F516I			-1.52991
F516K			-1.02843
F516L		-3.44837	-0.443468
F516M			-1.48628
F516N			-0.531953
F516P			-2.02843
F516Q			-1.02843
F516R	-3.57804	-4.67826	-3.13279	-3.79637	0.79553
F516S		-2.25324	0.751662
F516T			-0.0284304
F516V		-4.18534	-0.765396
F516W			-1.44347
F516Y	-0.715211	-0.0326602	-0.0277581	-0.258543	0.395494
I517A			-1.72842
I517C	-3.80691		-2.22416
I517D		-5.8851	-2.46516
I517E	-7.32093		-5.00121
I517F	-1.75138	-3.23862	-1.93416	-2.30806	0.811061
I517G			-1.61339
I517H		-4.67009	-2.83511
I517I			-10.6165
I517K	-3.91517	-5.82274	-2.81784	-4.18525	1.52055
I517L	2.1662	-1.48392	1.4457	0.709326	1.93327
I517M		-4.2549	-1.83496
I517N			-2.22416
I517P			-2.83511
I517Q			-1.19771
I517R			-2.37353
I517S			-3.80035
I517T	-1.5174	-2.74315	-2.78264	-2.34773	0.719358
I517V	0.571099	-2.19053	0.199659	-0.473259	1.49876
I517W			-2.55132
I517Y			-2.25015
A518A			-10.6165
A518C	-3.15501	-3.99219	-1.57225	-2.90649	1.22896
A518D			-1.14257
A518E			-0.443468
A518F			-0.248338
A518G	-1.8329	-0.0771316	-2.57208	-1.49404	1.28153
A518H	-2.08751	-0.518316	-2.73742	-1.78108	1.14084
A518I			0.384677
A518K	-0.379019	-0.916989	-0.199867	-0.498625	0.373223
A518L			-0.349199
A518M	1.80674	-0.910152	2.35778	1.08479	1.7495
A518N		-4.32126	-0.901318
A518P	-4.79373	-4.75645	-3.21098	-4.25372	0.903233
A518Q		-1.51548	-1.9029
A518R	-0.798121	-0.0823425	-0.920095	-0.600186	0.452594
A518S	-1.04792	-2.46008	-3.31316	-2.27372	1.14406
A518T	0.52136	-0.649248	1.49316	0.45509	1.07274
A518V			-0.0284304
A518W			-0.0284304
A518Y		-3.66828	-0.248338
S519A			-0.145244
S519C			0.0986815
S519D			-1.96627
S519E			-1.61339
S519F		-3.66828	-0.248338
S519G			-0.765396
S519H			0.384677
S519I			-0.145244
S519K			-1.19771
S519L			-1.02843
S519M			0.556532
S519N			0.556532
S519P		-4.19523	-1.99769
S519Q		-4.25655	-0.836613
S519R			-1.65151
S519S			-10.6165
S519T		-3.25324	-0.248338
S519V			-0.145244
S519W			-0.0284304
S519Y			-0.765396
D520A	-3.21407	1.40518	-4.7892	-2.19936	3.21944
D520C	-3.71794	-5.06608	-3.73925	-4.17442	0.772273
D520D			-10.6165
D520E	-6.65468	-7.16993	-6.74999	-6.8582	0.274142
D520F		-6.24471	-3.56173
D520G		-4.05435	-2.50888
D520H	-4.59541	-4.2102	-2.42769	-3.74443	1.15648
D520I			-2.83511
D520K	-5.46987	-4.76274	-4.15015	-4.79425	0.660425
D520L			-2.44279
D520M		-6.82852	-3.40858
D520N	-4.15483	-4.57698	-2.57208	-3.76796	1.05696
D520P		-1.92882	-2.50888
D520Q	-1.59103	-2.84879	-1.32194	-1.92059	0.815031
D520R	-5.18037	-5.86555	-3.86065	-4.96885	1.01905
D520S	-0.888691	-1.15014	-1.71581	-1.25155	0.422783
D520T	-3.99134	-3.15295	-3.08665	-3.41031	0.50427
D520V	-4.40637	-1.5217	-3.08665	-3.00491	1.44407
D520W	-4.6694		-2.76472
D520Y	-5.0199	-5.38316	-3.70018	-4.70108	0.885628
G521A			-0.61146
G521C		-2.32126	-0.901318
G521D	1.47999	-0.713334	4.42907	1.73191	2.58044
G521E	1.09491		4.07359	2.58425	2.10625
G521F			-3.36166
G521G			-10.6165
G521H	7.77526	4.83518	9.11131	7.24058	2.18763
G521I			-1.65151
G521K	4.91789	-0.146505	6.17359	3.64833	3.34586
G521L	-0.654936	-2.97755	1.02736	-0.868376	2.01096
G521M	-1.82278		-1.08802
G521N	3.71734	-0.395259	2.21109	1.84439	2.08068
G521P	-0.741296	-3.03416	-0.836613	-1.53736	1.29715
G521Q	0.0227953	-3.21493	1.2754	-0.63891	2.31714
G521R	-1.55817	-0.106949	-1.89125	-1.18546	0.948748
G521S	-2.72533	-4.14747	-1.14257	-2.67179	1.50317
G521T			-0.836613
G521V	-3.71682	-4.08008	-1.3971	-3.06467	1.45553
G521W		-5.12013	-2.11523
G521Y	-0.434591	-4.21288	0.640017	-1.33582	2.54889
G522A	-2.44653	-4.76914	-1.3492	-2.85496	1.74617
G522C			-1.7654
G522D			-1.99769
G522E			-1.25082
G522F			-2.57208
G522G			-10.6165
G522H			-2.53026
G522I			-1.99769
G522K	-6.6267	-7.72692	-4.30698	-6.2202	1.74583
G522L	-3.00459		-2.80034
G522M	-4.40638		-2.08666
G522N		-4.93906	-1.93416
G522P	4.35758	-0.64225	5.3698	3.02838	3.21889
G522Q	-3.93244	-5.35459	-1.76472	-3.68392	1.80779
G522R		-5.54456	-3.70958
G522S			-1.93416
G522T	-2.30701		-1.57225
G522V		-3.72746	-1.52991
G522W			-1.86933
G522Y			-3.25015
W523A			-1.3971
W523C		-5.44837	-2.02843
W523D			-0.966274
W523E			-1.7654
W523F	-3.32149		-2.22416
W523G			-1.52991
W523H		5.71199	-2.22416
W523I			-1.57225
W523K			-1.83496
W523L	-6.31326	-6.92805	-5.73051	-6.32394	0.598845
W523M			-1.72842
W523N		-5.67009	-2.25015
W523P			-1.44347
W523Q		-3.65641	-1.65151
W523R		-4.13958	-2.83511
W523S			-1.9029
W523T			-1.7654
W523V			-1.57225
W523W			-10.6165
W523Y			-1.72842
L524A			0.751662
L524C	-4.8329	-5.67009	-3.25015	-4.58438	1.22896
L524D			-1.57225
L524E			-2.0575
L524F			-2.19769
L524G			-2.91853
L524H			2.55653
L524I	-3.37302	-3.69563	-2.27569	-3.11478	0.744361
L524K			-2.53026
L524L			-10.6165
L524M
L524N			-2.25015
L524P			-2.19769
L524Q			-2.17072
L524R			-2.59254
L524S		-5.42498	-2.42007
L524T			-2.63262
L524V			-0.61146
L524W			-2.32544
L524Y		-5.42498	-2.42007
R525A			-2.11523
R525C			-2.08666
R525D			-2.30078
R525E			-1.3492
R525F			-1.48628
R525G			-1.69048
R525H			-1.19771
R525I			-1.48628
R525K			-0.531953
R525L		-4.08008	-1.3971
R525M			-1.08802
R525N			-1.52991
R525P			-2.59254
R525Q		-4.12644	-1.44347
R525R			-10.6165
R525S			-2.17072
R525T			-1.72842
R525V		-5.07145	-1.65151
R525W			0.0986815
R525Y			-0.61146
F526A			-1.69048
F526C			-2.61272
F526D			-2.27569
F526E			-2.19769
F526F			-10.6165
F526G			-1.96627
F526H		-5.79347	-2.37353
F526I		-5.79347	-2.37353
F526K		-0.866409	-3.47622
F526L	-3.83885	-3.3541	-1.93416	-3.04237	0.989867
F526M		-6.18466	-2.76472
F526N			-2.0575
F526P			-2.30078
F526Q			-2.95059
F526R			-2.19769
F526S		-4.81026	-2.61272
F526T			-2.30078
F526V			-2.53026
F526W			-1.83496
F526Y			-3.12929
Q527A	0.122011	-1.39324	-2.72819	-1.33314	1.42605
Q527C	-1.53758	-1.91718	-2.78264	-2.07914	0.638136
Q527D			-1.96627
Q527E	2.13655	-1.57632	2.39463	0.984952	2.22188
Q527F	-4.37722		-2.0575
Q527G			-1.25082
Q527H	-5.22522	-4.25505	-3.64246	-4.37424	0.798082
Q527I		-5.74538	-2.32544
Q527K	0.159261	-2.11618	0.350756	-0.535388	1.37235
Q527L	0.249921	-1.81967	-2.70958	-1.42644	1.51843
Q527M	0.813611	-0.707565	1.54126	0.549103	1.14751
Q527N			-2.14324
Q527P			-2.34969
Q527Q			-10.6165
Q527R	-4.73979	-2.69027	-3.83511	-3.75506	1.02711
Q527S	-0.395175	5.92875	-0.38531	1.71609	3.64828
Q527T		-4.14836	-1.72842
Q527V			-2.46516
Q527W			-2.81784
Q527Y		-2.69114	-1.93416
I528A			-1.7654
I528C			-2.14324
I528D			-1.96627
I528E	-4.04815		-1.72842
I528F			-2.81784
I528G			-1.96627
I528H			-1.19771
I528I			-10.6165
I528K			-1.83496
I528L	-0.974564	0.355205	-0.976771	-0.532043	0.768381
I528M		-3.96294	-1.7654
I528N			-1.02843
I528P			-1.14257
I528Q			-0.248338
I528R			-1.65151
I528S			-2.17072
I528T		-4.25504	-2.0575
I528V	-1.91041	0.180988	-2.46516	-1.3982	1.39546
I528W			-1.14257
I528Y			-1.72842
H529A			-0.443468
H529C			-3.02776
H529D			-1.93416
H529E			-0.443468
H529F	-0.697578	-1.10205	-0.855179	-0.884937	0.203873
H529G			-1.72842
H529H			-10.6165
H529I		-5.61763	-2.19769
H529K			-2.14324
H529L	-4.71205	-5.32684	-3.12929	-4.38939	1.13375
H529M	-4.04791		-2.72819
H529N		-3.82554	-1.14257
H529P			-1.7654
H529Q			-1.69048
H529R	-3.39096		-1.48628
H529S	-5.28608	-5.97126	-2.96636	-4.74123	1.5748
H529T			-2.48719
H529V			-1.14257
H529W			-2.30078
H529Y		-3.40375	-3.04271
S530A	0.184869	-1.54638	0.767624	-0.197963	1.20357
S530C	-2.7398	-5.84001	-2.42007	-3.66663	1.88898
S530D	-0.838469	-0.327962	-2.14324	-1.10322	0.936151
S530E	-0.0262233	-4.03333	0.672009	-1.12918	2.53918
S530F			-1.93416
S530G	-2.76894	0.478306	-2.67161	-1.65408	1.84734
S530H	-2.0199	-2.13523	-3.11522	-2.42345	0.601858
S530I		-5.47744	-2.0575
S530K	-1.25942	-4.5201	-2.0177	-2.59907	1.70631
S530L			-2.0575
S530M	-1.71682	-4.40201	0.187859	-1.97699	2.30597
S530N	0.639343	-1.80279	0.682733	-0.160239	1.42266
S530P	-4.8918	-5.57698	-2.57208	-4.34695	1.5748
S530Q	-2.10236	1.1983	-2.78264	-1.2289	2.12936
S530R	-2.62546	-2.87768	-3.04271	-2.84862	0.210135
S530S			-10.6165
S530T	-0.96101	-3.12012	0.157798	-1.30778	1.66625
S530V			-2.17072
S530W		-5.28927	-1.86933
S530Y			-1.79975
N531A	-1.55057	0.3534	-1.48719	-0.894785	1.08142
N531C	0.217854	1.2985	0.517676	0.678009	0.557878
N531D	1.15569	-2.43638	1.47541	0.064907	2.17207
N531E	-0.296492	0.231026	-1.97677	-0.680746	1.15297
N531F	-5.54346	-6.43423	-7.63878	-6.53882	1.05157
N531G	-1.26656	-0.72187	-3.14323	-1.71055	1.27028
N531H	0.457197	-1.04915	0.419701	-0.0574164	0.859069
N531I		-5.03266	-2.34969
N531K	-0.624318	0.683548	-1.25015	-0.396973	0.986692
N531L	-1.98378	-6.60757	-3.60266	-4.06467	2.34626
N531M	1.26832	-3.03266	1.50276	-0.0871904	2.55354
N531N			-10.6165
N531P			-1.7654
N531Q	-0.414589	1.09287	-2.63919	-0.653634	1.87748
N531R	0.0607384	-2.85369	0.736176	-0.685592	1.90776
N531S	0.0231663	0.0209798	-0.750222	-0.235359	0.445886
N531T		-6.20258	-3.19768
N531V			-2.55132
N531W		-5.84001	-2.42007
N531Y	-1.40637	-2.13736	-2.08665	-1.87679	0.408185
G532A			-1.3492
G532C			-2.44279
G532D			-1.72842
G532E			-2.19769
G532F			-1.86933
G532G			-10.6165
G532H			-2.44279
G532I			-1.57225
G532K			-1.79975
G532L		-5.4477	-2.44279
G532M			-2.37353
G532N			-1.69048
G532P			-1.83496
G532Q			-2.08666
G532R			-2.37353
G532S	-4.99133		-2.67161
G532T			-1.48628
G532V		-4.97126	-2.55132
G532W			-1.79975
G532Y			-2.30078
L533A	-3.84998	-6.53516	-3.11522	-4.50012	1.80028
L533C	-1.09617	-0.853033	-1.3037	-1.0843	0.225568
L533D			-1.44347
L533E			-1.08802
L533F	0.251561	-1.36523	0.0547067	-0.352988	0.882138
L533G			-1.69048
L533H	-0.919017	0.57239	-1.01433	-0.453654	0.889857
L533I	0.219994	1.16025	-1.01048	0.123255	1.0886
L533K	-1.5763	0.799217	-0.971175	-0.582752	1.23447
L533L			-10.6165
L533M	1.24946	-1.05537	1.99017	0.728086	1.5883
L533N		1.01173	-2.83511
L533P		-4.4114	-1.72842
L533Q	-1.88353	-3.36708	-1.56381	-2.27147	0.962195
L533R	1.45842	-0.537397	1.1181	0.679705	1.06769
L533S	-2.0975	-4.54167	-2.23721	-2.95879	1.37259
L533T	1.49965	-0.926865	2.77511	1.11596	1.88058
L533V	0.425927	-2.70404	0.774795	-0.501106	1.91575
L533W	-3.65329	-1.92343	-1.5966	-2.39111	1.10523
L533Y	0.723785	-1.06497	1.06078	0.239866	1.14252
G534A	-2.55619	-1.07145	-1.65151	-1.75972	0.748263
G534C	1.84796	-1.54402	-1.3971	-0.364389	1.91736
G534D			-1.79975
G534E	-0.806913	-4.05913	-0.416803	-1.76095	1.99982
G534F			-1.86933
G534G			-10.6165
G534H		-5.74538	-2.32544
G534I	-0.560472	0.748185	-0.0563268	0.0437954	0.660049
G534K	-1.27348	-2.62523	-3.01265	-2.30379	0.913059
G534L			-2.48719
G534M	0.155021	-1.86274	-0.764724	-0.824146	1.01019
G534N		-5.14814	-2.14324
G534P			-1.29965
G534Q	-0.347473	-5.44769	-0.764718	-2.18663	2.83186
G534R	-0.256873	-1.35709	-0.390324	-0.668096	0.600407
G534S	-2.06533	-3.65859	-2.08665	-2.60353	0.913777
G534T			-2.32544
G534V	-0.76738	-0.782432	-2.07215	-1.20732	0.749002
G534W			-2.61272
G534Y			-1.83496
F535A		-5.47744	-2.0575
F535C			-1.3971
F535D			-1.93416
F535E			-2.08666
F535F			-10.6165
F535G			-2.08666
F535H			-1.69048
F535I			-1.3492
F535K			-1.83496
F535L		-5.76963	-2.34969
F535M			-1.44347
F535N			-1.79975
F535P		-4.64925	-1.96627
F535Q			-2.11523
F535R			-1.52991
F535S			-1.83496
F535T			-1.48628
F535V			-2.37353
F535W		-5.97126	-2.55132
F535Y			-1.57225
K536A	-1.806	0.835246	-0.901318	-0.624025	1.34228
K536C		-3.35459	-2.34969
K536D			-1.86933
K536E	-4.18905	-3.87423	-1.86933	-3.31087	1.2583
K536F	-3.806		-1.48628
K536G			-2.08666
K536H			-1.61339
K536I			-1.02843
K536K			-10.6165
K536L	-2.88241	-4.30455	-1.29965	-2.82887	1.50317
K536M	-1.27324	0.90453	-0.69048	-0.353062	1.12741
K536N		-4.64034	-2.44279
K536P			-2.19769
K536Q	-2.77401	-3.5523	-1.28437	-2.53689	1.15241
K536R	1.63279	-0.052396	2.05601	1.21213	1.11537
K536S			-0.966274
K536T	0.90256	-0.0601552	1.97074	0.937716	1.0159
K536V			-0.443468
K536W			-2.25015
K536Y			-1.83496
N537A			-1.08802
N537C		-1.33803	-1.08802
N537D		-5.14836	-1.72842
N537E			-1.65151
N537F			-0.61146
N537G	-4.64516		-2.32544
N537H	-2.76319		-1.44347
N537I			-0.531953
N537K			-2.22416
N537L			-1.44347
N537M			-1.3492
N537N			-10.6165
N537P			-1.69048
N537Q			-1.93416
N537R			-2.0575
N537S		-4.25523	-1.57225
N537T	-1.2399		0.179358	-0.53027	1.00357
N537V			-0.69048
N537W			-1.08802
N537Y			-1.52991
I538A			-1.52991
I538C			-0.531953
I538D			-0.531953
I538E			-0.531953
I538F			-1.08802
I538G			-2.02843
I538H			-0.61146
I538I			-10.6165
I538K			-2.83511
I538L	-3.31741	-0.735802	-1.99769	-2.01697	1.29091
I538M	-2.9927		-1.08802
I538N		-3.68383	-1.48628
I538P			-2.46516
I538Q		-4.61765	-1.19771
I538R			-2.44279
I538S		-5.32284	-1.9029
I538T		-4.2549	-1.83496
I538V	0.752057	-0.0667489	1.13687	0.607394	0.614713
I538W			-1.61339
I538Y	-3.76319		-1.44347
A539A			-10.6165
A539C	-4.08998	-3.80318	-2.30077	-3.39798	0.960965
A539D			-0.0284304
A539E	-3.28599		-0.966274
A539F			-2.27569
A539G	-1.93229	-4.2549	-1.83496	-2.67405	1.36992
A539H	-2.29308	-2.78544	-3.26672	-2.78175	0.486829
A539I	-1.77374	-0.259254	-2.86906	-1.63402	1.3105
A539K	-2.33865	-4.00902	-3.00011	-3.11593	0.841187
A539L	-3.84998	-3.7278	-2.53026	-3.36935	0.729236
A539M	-1.57425	-0.578002	-1.90222	-1.35149	0.689642
A539N	-2.80758	0.771678	-1.9029	-1.31293	1.86113
A539P			-1.93416
A539Q	-0.451503	1.53812	0.104031	0.396882	1.02663
A539R	-3.523	-4.12344	-4.51682	-4.05442	0.500492
A539S	0.368731	-2.93312	-0.112644	-0.892345	1.78368
A539T	-2.34748	-4.68473	-1.90223	-2.97815	1.49462
A539V	-0.497223	-1.65102	-1.00758	-1.05194	0.578178
A539W	-5.23825	-3.6755	-2.91853	-3.94409	1.18295
A539Y		-3.29204	-2.74657
D540A	1.05061	-1.46124	-1.3769	-0.595845	1.42649
D540C	-3.27898	-4.01146	-3.74353	-3.67799	0.370615
D540D			-10.6165
D540E			-0.61146
D540F	-2.37643	-3.25984	-3.6812	-3.10582	0.66588
D540G	-2.09291	-4.28059	-2.27569	-2.88306	1.21374
D540H	-2.66941	-1.99563	-2.40858	-2.35787	0.339739
D540I			-2.22416
D540K			-1.99769
D540L			-2.11523
D540M	-5.13756	-2.36331	-2.81784	-3.43957	1.48796
D540N	-0.895999	-0.592264	-1.60603	-1.03143	0.520273
D540P			-2.81784
D540Q	-4.11947		-1.79975
D540R			-2.44279
D540S	0.0439372	-2.60087	-2.13483	-1.56392	1.41181
D540T	-2.13067	-2.92923	-3.65225	-2.90405	0.761103
D540V		-5.57698	-2.57208
D540W			-1.93416
D540Y	-0.810722	-3.31204	-0.270611	-1.46446	1.62268
S541A	-0.193856	-1.23693	-0.111174	-0.513987	0.627451
S541C			-1.7654
S541D			1.55653
S541E			0.556532
S541F	0.289952	-1.99871	0.280365	-0.476132	1.3186
S541G	0.83169	-0.322167	1.1619	0.557142	0.779197
S541H	-4.62223	-6.6372	-4.3151	-5.19151	1.26138
S541I		-3.61714	-1.93416
S541K	-5.14594	-4.1782	-4.86382	-4.72932	0.497691
S541L			-1.7654
S541M	-1.83358		-1.25082
S541N	-1.48498	-0.870038	-1.48719	-1.28074	0.355676
S541P			-1.44347
S541Q	-1.16107	-3.13575	-2.30078	-2.1992	0.991255
S541R	-6.06361	-6.39055	-6.13091	-6.19502	0.172641
S541S			-10.6165
S541T	-0.611186	-3.22598	-0.443468	-1.42688	1.56032
S541V			-0.145244
S541W	1.33893	-1.11625	1.76174	0.661475	1.554
S541Y	0.612626	-1.83674	0.775843	-0.149425	1.46354
R542A			0.238085
R542C		-0.44837	2.55653
R542D			1.97273
R542E			0.977375
R542F			0.751662
R542G	-1.08859		1.23113
R542H	1.75734	-1.89467	2.78008	0.88092	2.45752
R542I			-0.443468
R542K	5.89538		-1.57225
R542L			0.238085
R542M			0.556532
R542N
R542P			-0.443468
R542Q			2.55653
R542R			-10.6165
R542S	-1.56806	-1.66828	0.751662	-0.828224	1.36914
R542T			0.556532
R542V			0.238085
R542W			-0.61146
R542Y			0.384677
S543A	-1.43664		-0.531953
S543C			0.556532
S543D			-0.61146
S543E			-1.19771
S543F			-0.349199
S543G			0.238085
S543H	-4.08512		-1.7654
S543I			-0.0284304
S543K			-1.02843
S543L		-1.66828	0.751662
S543M			0.384677
S543N			-0.349199
S543P		-3.34522	-1.79975
S543Q			-0.0284304
S543R			-2.91853
S543S			-10.6165
S543T			-0.531953
S543V			-0.443468
S543W			0.977375
S543Y			-0.248338
V544A	-2.34815		-0.443468
V544C		0.0593072	-0.145244
V544D			-1.19771
V544E			0.556532
V544F			-1.48628
V544G		-2.7114	-1.02843
V544H	-0.226726	-1.90141	-0.960643	-1.02959	0.839471
V544I	0.424893	-1.06437	1.13318	0.164569	1.12166
V544K	-1.32028	-1.51961	-1.62805	-1.48931	0.156104
V544L	1.08925	0.0959505	2.05903	1.08141	0.981564
V544M	0.856963		0.439718	0.648341	0.295036
V544N		-4.14836	-1.72842
V544P	-1.97516	-3.21288	-1.52991	-2.23932	0.872029
V544Q		1.40961	0.556532
V544R	-1.84331	6.12069	-2.70018	0.525733	4.86428
V544S		-1.78849	-0.69048
V544T	-0.496674		0.238085
V544V			-10.6165
V544W	-2.0102		-0.69048
V544Y		-3.36489	-1.52991
P545A			-1.19771
P545C			0.977375
P545D			-1.93416
P545E			-1.48628
P545F			-0.901318
P545G			-2.0575
P545H	-3.83885	-3.03217	-1.93416	-2.93506	0.956048
P545I			-0.248338
P545K			-1.79975
P545L		-4.32126	-0.901318
P545M			-0.765396
P545N			-1.48628
P545P			-10.6165
P545Q			-1.69048
P545R			-1.72842
P545S		-4.00259	-1.99769
P545T		-4.37345	-1.69048
P545V			1.97273
P545W			-1.72842
P545Y			-0.61146
N546A	0.839476	1.31834	-0.291465	0.622118	0.826622
N546C	-4.37722	0.537514	-2.0575	-1.96573	2.45865
N546D		-4.86341	-1.44347
N546E		-4.42345	-3.32544
N546F		-5.07145	-1.65151
N546G	-2.49187	-4.51809	-2.83511	-3.28169	1.08442
N546H	-0.0553752	-1.14205	-0.210234	-0.469219	0.587809
N546I	1.41806	-1.00712	0.820242	0.410393	1.26347
N546K	-0.111057	-1.62872	-0.376298	-0.705359	0.810578
N546L	0.785704	-0.890375	-1.61339	-0.572688	1.2307
N546M	-0.192462	-3.43707	0.529358	-1.03339	2.1127
N546N			-10.6165
N546P			-2.11523
N546Q	-1.64121	-0.954153	-1.36879	-1.32138	0.345971
N546R	-0.155653	-1.36014	0.0158916	-0.499966	0.749851
N546S	-0.327298	-1.57507	-0.270611	-0.724327	0.737313
N546T	-0.0405749	-2.05153	0.30952	-0.594194	1.27417
N546V	1.00549	-0.573901	0.193962	0.208516	0.789794
N546W	-4.3654	-4.98019	-2.78264	-4.04274	1.13375
N546Y	-3.70443	-5.21969	-1.79975	-3.57462	1.71366
A547A			-10.6165
A547C	-0.286934	-3.76962	-0.179758	-1.4121	2.04237
A547D		-4.71959	-1.29965
A547E	1.00009	-0.346832	1.62523	0.759496	1.0078
A547F	-3.456	-5.55622	-2.55132	-3.85451	1.54158
A547G	-2.54186	-4.53516	-2.01569	-3.0309	1.32903
A547H	-5.59541	-5.01755	-4.01265	-4.8752	0.800922
A547I	-0.330992	1.08377	0.0211507	0.257977	0.736515
A547K	-1.26502	-2.43083	-0.852188	-1.51601	0.818701
A547L	0.393438	-2.83016	-0.310688	-0.915804	1.69485
A547M	-0.235367	-2.82912	0.451412	-0.871027	1.73018
A547N		-4.15819	-2.61272
A547P			-2.02843
A547Q	-0.774802	-2.98544	-0.916412	-1.55889	1.23746
A547R	-0.409875	-2.84001	0.352515	-0.965791	1.66729
A547S	3.71684	0.674133	4.49683	2.9626	2.01988
A547T	0.734315	0.854865	1.4052	0.998127	0.357652
A547V	-2.06117	-1.82796	-1.21538	-1.7015	0.436846
A547W			-1.61339
A547Y			-2.72819
I548A			-1.57225
I548C			-1.96627
I548D			-1.72842
I548E			-1.83496
I548F	-3.28599	-4.97118	-1.96627	-3.40781	1.50615
I548G			-1.86933
I548H		-5.41763	-1.99769
I548I			-10.6165
I548K			-2.48719
I548L	-3.61426	-3.19092	-2.70958	-3.17158	0.452651
I548M	-4.456	-4.23429	-2.55132	-3.7472	1.04158
I548N		-5.44837	-2.02843
I548P			-1.57225
I548Q			-2.34969
I548R			-2.44279
I548S	-3.34748	-4.64034	-0.857832	-2.94855	1.92255
I548T		-4.6441	-2.22416
I548V	-0.913821	-3.62702	-0.709577	-1.75014	1.62863
I548W			-3.42007
I548Y			-2.22416
M549A	-1.75687	-0.163603	-2.85219	-1.59089	1.35196
M549C	-0.318622	1.71574	-0.612719	0.261466	1.26799
M549D		-5.33034	-2.32544
M549E			-2.44279
M549F	-0.981347	-0.815426	-0.686717	-0.82783	0.147706
M549G			-2.11523
M549H	-3.88885	-5.21146	-3.79152	-4.29728	0.7932
M549I	-0.243366	-2.01801	0.357536	-0.634613	1.23516
M549K	-3.15468	-2.44754	-1.83496	-2.47906	0.660425
M549L	-0.0226374	-1.5072	0.451412	-0.359474	1.02183
M549M			-10.6165
M549N			-1.9029
M549P			-1.57225
M549Q			-2.19769
M549R	-4.42548	-3.83764	-3.69072	-3.98462	0.388803
M549S	-4.456	-4.38629	-2.55132	-3.79787	1.08011
M549T	-2.08512	-1.37798	-1.7654	-1.74283	0.354108
M549V	-0.0761779	2.42394	0.45411	0.933958	1.31732
M549W	-0.185728	-0.201058	0.581452	0.0648883	0.447423
M549Y	1.10661	-0.882417	-1.57795	-0.451253	1.39325
V550A	-3.58269	-4.94594	-3.26297	-3.93053	0.893782
V550C	-3.03554	-2.66182	-3.30078	-2.99938	0.321008
V550D			-1.72842
V550E		-5.47744	-2.0575
V550F		-9.53869	-6.11875
V550G		-7.29736	-4.87742
V550H			-1.72842
V550I	0.659865	0.738494	0.749851	0.71607	0.0490054
V550K			-1.72842
V550L	0.726526	-2.03266	1.7016	0.131823	1.93686
V550M	-0.501281	-0.825395	-1.7486	-1.02509	0.647194
V550N	-6.97082	-7.69907	-7.1536	-7.2745	0.378879
V550P			-1.93416
V550Q		-4.53481	-1.52991
V550R			-2.02843
V550S			-2.14324
V550T		-6.14813	-2.72819
V550V			-10.6165
V550W			-2.0575
V550Y			-1.79975
E551A	-2.89767	-3.99789	-2.80034	-3.23197	0.665091
E551C	-1.55057	-2.03266	-1.48719	-1.69014	0.298319
E551D		-3.17705	-2.42007
E551E			-10.6165
E551F			-1.69048
E551G	-4.97975	-4.15397	-3.39699	-4.1769	0.791627
E551H	-8.55205		-6.23233
E551I		-5.31806	-3.31316
E551K			-1.7654
E551L	-3.24364	-3.92882	-2.50888	-3.22712	0.710114
E551M		-3.53516	-2.11523
E551N		-5.47744	-2.0575
E551P	-4.28599		-1.96627
E551Q	-0.582856	-4.40189	-0.522522	-1.83576	2.22254
E551R		-6.01248	-2.59254
E551S		-4.79009	-2.59254
E551T	-5.15483	-4.55461	-3.25015	-4.31986	0.973799
E551V	-4.0199	-4.31277	-3.11522	-3.81596	0.624278
E551W			-2.14324
E551Y			-1.48628
N552A	0.829165	-3.53516	1.0547	-0.550431	2.58731
N552C	1.92853	-0.745924	1.53971	0.907441	1.44499
N552D	-0.75628	-4.01404	-0.539652	-1.76999	1.94642
N552E	3.12348	0.252745	3.76436	2.3802	1.87009
N552F	1.61869	-0.885202	1.44808	0.727189	1.39898
N552G	-2.5373	1.35117	-2.63262	-1.27292	2.27302
N552H	0.452582	-1.33353	-0.044833	-0.308593	0.921805
N552I	-3.45182	0.411439	-2.86906	-1.96981	2.08271
N552K	0.258989	-1.11283	0.084721	-0.256372	0.746812
N552L	-1.76894	-0.237725	-1.50169	-1.16945	0.81789
N552M	0.490772	-1.00024	0.320167	-0.0630992	0.816055
N552N			-10.6165
N552P	1.74898	-0.680358	2.42888	1.16584	1.63459
N552Q	-0.422245	-1.33559	-0.487188	-0.748339	0.509606
N552R	0.708012	-3.6607	0.0546999	-0.965995	2.35643
N552S	-0.0689398	-2.05283	-1.39032	-1.1707	1.01002
N552T	-0.867732	-1.60117	-1.88905	-1.45265	0.526607
N552V	0.291065	-0.181417	-0.886714	-0.259022	0.592712
N552W	0.162382	1.39068	-1.64443	-0.030454	1.52672
N552Y	0.914742	-0.651527	0.90234	0.388518	0.900727
E553A	-0.420537	-1.83335	0.539288	-0.571531	1.1935
E553C	-0.0532977	1.17957	0.624317	0.583531	0.617447
E553D	0.461841	-0.489515	0.427925	0.133417	0.539741
E553E			-10.6165
E553F	-1.41161	-1.51183	-1.96636	-1.62993	0.295631
E553G	-0.56249	1.73206	-0.295237	0.291444	1.25475
E553H	0.229831	-0.949243	0.280365	-0.146349	0.695786
E553I	1.34711	-1.76488	1.89424	0.492158	1.97371
E553K	-3.22262	-4.32284	-1.9029	-3.14945	1.21163
E553L	-0.756586	-0.0664425	-2.78264	-1.20189	1.41179
E553M	-1.25498	-1.47989	-1.47499	-1.40329	0.128463
E553N	-1.63924	1.19046	-2.59254	-1.01377	1.96753
E553P	-2.47086	-4.13051	-2.0516	-2.88432	1.0994
E553Q	-1.19182	-1.27574	-2.74657	-1.73804	0.874417
E553R			-1.9029
E553S	-0.517404	0.523974	0.313279	0.106616	0.55059
E553T	0.473555	-1.16476	0.947998	0.0855976	1.10852
E553V	-0.378843	-0.328644	-1.66003	-0.789171	0.7546
E553W	-1.76251	-0.360231	-2.61272	-1.57849	1.13746
E553Y	-1.78999	-3.92769	-1.36336	-2.36035	1.37402
Z554A	0.0675622	0.459197	-0.0277543	0.166335	0.258065
Z554C	2.8245	0.112395	3.07916	2.00535	1.64429
Z554D	1.36034	-2.20774	0.972245	0.041615	1.95764
Z554E	3.50978	-0.801332	4.25604	2.3215	2.73007
Z554F	1.11195	-1.45867	-0.786748	-0.37782	1.33321
Z554G	-1.24056	-0.740634	-1.50581	-1.16233	0.388538
Z554H	0.641026	0.0907233	0.0393572	0.257036	0.333536
Z554I	-0.434942	-2.19277	0.362826	-0.754962	1.30751
Z554K	-0.732142	-1.40237	-1.41242	-1.18231	0.389891
Z554L	-1.31431	-5.87396	-0.869061	-2.68578	2.77001
Z554M	0.243414	1.04218	0.124251	0.469949	0.499137
Z554N	1.04559	-1.49606	1.83077	0.460101	1.73898
Z554P			-2.25015
Z554Q	-3.66941	0.279618	-2.93465	-2.10815	2.10025
Z554R		-4.29204	-2.74657
Z554S	0.192161	1.15696	0.205221	0.518115	0.553297
Z554T	1.38356	-0.616883	1.77621	0.847631	1.28341
Z554V	-1.11718	-3.24124	-3.14323	-2.50055	1.19904
Z554W	0.879158	-0.403753	1.12722	0.534208	0.821712
Z554Y	-3.30683	-1.96227	-1.98711	-2.41874	0.769214

## Sheet: Figure_5_DMS_Microgravity
Figure 5 Microgravity DMS, Dataset for S7, S8 Microgravity
mutations	log2_FN_Score_Calc_S1	log2_FN_Score_Calc_S2	log2_FN_Score_Calc_S3	mean_log2_FN_S	std_log2_FN_S
Q472A	0.685901	-1.31278	-4.81421	-1.8137	2.78406
Q472C	2.73638	0.845903	2.85597	2.14609	1.12758
Q472D	-6.26534	-5.91334	-7.14628	-6.44166	0.635099
Q472E	-2.23194	-2.6523	-1.75098	-2.21174	0.451003
Q472F	-2.22201		-7.62652
Q472G	-4.80417	-5.18914	-5.42208	-5.13846	0.312058
Q472H	-1.29883	1.72737	-4.96	-1.51049	3.34871
Q472I	0.667476	0.379594	-2.78966	-0.580864	1.91828
Q472K	1.45628	-1.29775	-3.7302	-1.19056	2.5949
Q472L	1.89032	0.270118	-4.85077	-0.896779	3.51878
Q472M	0.20203	-0.255371	-2.7542	-0.935849	1.59126
Q472N	-4.85637	1.33725	-5.04544	-2.85485	3.6317
Q472P	-1.08039	-0.564416	-3.03815	-1.56098	1.30502
Q472Q			-16.0724
Q472R	0.235902	-0.0588122	-2.66099	-0.827965	1.59427
Q472S	-5.33958	0.793778	-2.69696	-2.41425	3.07643
Q472T	-1.69683	-0.174913	-3.17162	-1.68112	1.49841
Q472V	0.510448	-0.831669	-1.11382	-0.478348	0.867865
Q472W	-6.24648	-4.98759	-6.9575	-6.06386	0.997569
Q472Y	-3.6704	-2.1034	-5.03678	-3.60352	1.46783
V473A	-1.78178	0.227833	-1.72517	-1.09304	1.14426
V473C	1.22147	-2.05155	-7.92834	-2.91948	4.63624
V473D			-6.59837
V473E	-5.41015	-6.21016	-6.4431	-6.02113	0.541796
V473F			-7.70596
V473G	-4.06205	-4.98759	-3.35803	-4.13589	0.817284
V473H			-7.32513
V473I	-0.708984	-0.75312	-1.1787	-0.880269	0.259393
V473K			-6.98571
V473L	-6.47051	-6.27052	-8.08842	-6.94315	0.996862
V473M		-6.79494	-5.56845	-6.18169	0.867261
V473N			-7.3587
V473P		-6.36633	-7.18423
V473Q			-6.74017
V473R			-6.70663
V473S			-7.75658
V473T			-7.38997
V473V			-16.0724
V473W			-6.75545
V473Y			-6.805
W474A			-8.16538
W474C	-6.47776	-4.66633	-7.3587	-6.1676	1.37272
W474D			-8.184
W474E		-5.9871	-6.805
W474F	-4.53752	-4.60056	-7.336	-5.49136	1.59782
W474G	-6.85054	-6.49855	-7.14653	-6.83187	0.324392
W474H	-9.84632	-11.0793	-13.3122	-11.4126	1.75683
W474I			-7.57103
W474K		-4.98776	-7.02806
W474L	-5.15221	-4.21526	-5.93362	-5.10036	0.860356
W474M			-7.8986
W474N		-5.80384	-7.3587
W474P	-6.75236		-8.04834
W474Q			-7.73149
W474R	-3.75148	-4.75313	-3.4011	-3.96857	0.701667
W474S		-6.21016	-7.02806
W474T			-6.98571
W474V			-7.80549
W474W			-16.0724
W474Y			-7.70596
S475A	0.599772	0.768263	-2.70379	-0.44525	1.95776
S475C	-1.23064	1.80912	-3.81613	-1.07922	2.81568
S475D	2.07689	-1.77275	-3.70613	-1.134	2.94395
S475E	0.375823	-1.87286	-6.25555	-2.5842	3.37243
S475F	0.00667816	-2.28037	-4.19138	-2.15502	2.10183
S475G	-1.77112	0.30421	-4.27257	-1.91316	2.2917
S475H	0.258038	-1.10416	-2.8986	-1.24824	1.58324
S475I	-0.523259	-0.944237	1.77113	0.101211	1.46143
S475K	0.482072	-0.11087	-2.64029	-0.756362	1.65824
S475L	-2.77949	-3.93314	-8.336	-5.01621	2.93232
S475M	0.934097	-0.295197	-1.32634	-0.229148	1.13167
S475N	-0.38355	-0.741293	-2.8986	-1.34115	1.3606
S475P	-5.18825	-4.25129	-4.23631	-4.55862	0.54533
S475Q	-1.01766	-1.0128	1.46107	-0.189794	1.42969
S475R	0.27282	1.37272	-0.38987	0.418558	0.890289
S475S			-16.0724
S475T	0.676939	0.927196	-3.59193	-0.6626	2.53996
S475V	-0.118088	-0.234102	-1.66002	-0.670737	0.858707
S475W		-1.56863	-7.32513
S475Y	-0.336336	-0.680357	-3.82265	-1.61311	1.92123
G476A	-5.25536		-7.3587
G476C	-4.53535	-3.97036	-5.7058	-4.73717	0.885148
G476D	-5.03558	-6.83559	-7.06853	-6.31323	1.11259
G476E			-7.48423
G476F	-5.77205		-7.38997
G476G			-16.0724
G476H			-6.85291
G476I			-7.18423
G476K			-7.70596
G476L		-6.25129	-7.0692
G476M		-3.9091	-7.38997
G476N		-5.4033	-7.2212
G476P			-7.02806
G476Q		-6.50723	-7.32513
G476R		-5.60418	-7.42208
G476S	-5.67285	-5.25047	-5.29076	-5.40469	0.233103
G476T		-5.66633	-7.48423
G476V	-4.08789	-5.05782	-6.7058	-5.28384	1.32351
G476W			-7.10731
G476Y			-7.02806
S477A	0.55799	1.9349	3.46532	1.98607	1.45434
S477C	-4.88824	0.0317051	-2.79191	-2.54948	2.46892
S477D	-4.18908	-1.27812	-0.550949	-2.00605	1.9252
S477E	-4.33677	2.64822	-4.21772	-1.96876	3.99886
S477F	-0.887887	0.175246	-1.64978	-0.787473	0.916647
S477G	-5.0107	-4.77418	-4.25223	-4.67904	0.38808
S477H	0.561116	0.799183	2.069	1.1431	0.810639
S477I	0.63244	0.279447	-5.46494	-1.51768	3.42298
S477K	-0.135905	-0.512274	0.885386	0.0790691	0.723204
S477L	0.837959	-1.03719	-2.98975	-1.06299	1.91398
S477M	-0.0948195	0.855942	-2.54105	-0.593308	1.7525
S477N	0.174367	1.22511	2.35604	1.25184	1.09108
S477P	-3.92406	-4.15703	-7.38997	-5.15702	1.9373
S477Q	0.849509	2.64015	-3.0989	0.130251	2.93635
S477R	-1.05309	-0.492646	0.78451	-0.253743	0.941809
S477S			-16.0724
S477T	-0.565136	0.914554	2.27659	0.875337	1.42127
S477V	0.841834	2.34251	-3.93177	-0.24914	3.27633
S477W	0.891258	-0.783868	-4.41461	-1.43574	2.71234
S477Y	-1.83932	0.0215497	-2.17538	-1.33105	1.18338
A478A			-16.0724
A478C	-3.25469	-0.986675	-4.94299	-3.06145	1.98522
A478D	-5.10477	-4.43084	-6.40075	-5.31212	1.00119
A478E		-5.70068	-7.25555
A478F			-6.75545
A478G		-4.66633	-6.48423
A478H		-5.21016	-7.02806
A478I	-0.150924	0.831836	-3.57103	-0.963372	2.31114
A478K			-7.02806
A478L		-5.98826	-2.69764	-4.34295	2.32682
A478M	-0.844624	-1.62064	-2.83878	-1.76801	1.00521
A478N			-7.0692
A478P			-7.14628
A478Q			-7.65349
A478R			-7.42208
A478S	-4.22478	-3.74033	-7.2212	-5.0621	1.88546
A478T	-3.8414	-3.74095	-4.02636	-3.86957	0.144773
A478V	-3.08261	-1.1504	-5.45659	-3.22987	2.15687
A478W			-7.18423
A478Y			-6.48423
G479A	4.17176	1.24928	-1.37069	1.35012	2.7726
G479C	-2.82319	-2.66385	-3.70414	-3.06373	0.560308
G479D	-2.60676	-2.99173	-2.63971	-2.74607	0.213389
G479E			-4.22467
G479F	1.24745	0.991409	-0.100733	0.712708	0.715998
G479G			-16.0724
G479H	1.60652	1.93298	1.79958	1.77969	0.164135
G479I	-2.48781	-1.08137	-0.461866	-1.34368	1.03813
G479K	-1.30529	-0.42693	-0.421846	-0.718021	0.508594
G479L	0.621679	0.454683	-3.2212	-0.714946	2.17208
G479M	0.33331		-5.70414
G479N	0.739104	-0.873774	-0.992381	-0.375684	0.967254
G479P	-4.77128	2.78956	-6.06726	-2.683	4.78346
G479Q	-2.48781	-1.92937	-4.89927	-3.10548	1.57836
G479R	-0.827877	-0.505193	1.22643	-0.0355483	1.10475
G479S	-3.14986	-0.703891	-2.56132	-2.13836	1.27666
G479T	-1.92869	1.85376	-4.22467	-1.4332	3.06936
G479V	3.30167	0.90328	-5.07113	-0.288725	4.3118
G479W	-0.916722	-0.121997	-3.83088	-1.6232	1.95277
G479Y	-2.36625	-0.888724	-0.322922	-1.19263	1.05502
G480A	-3.98314		-2.90061	-3.44187	0.765463
G480C	-3.70166	-2.0485	-4.805	-3.51839	1.38736
G480D	-3.41147	-2.97201	-3.20495	-3.19615	0.21986
G480E			-5.21772
G480F	0.0134575	0.687379	-2.51519	-0.604784	1.68842
G480G			-16.0724
G480H	-1.29053	-0.609443	-3.06285	-1.65427	1.2665
G480I		-1.46498	-3.78539	-2.62519	1.64077
G480K	-1.1021	-1.76023	-2.83555	-1.89929	0.875054
G480L	-5.95202	-5.1008	-7.94845	-6.33375	1.4617
G480M	0.7449	0.17204	-4.81579	-1.29962	3.05854
G480N	0.508307	-0.482655	-4.18548	-1.38661	2.47402
G480P	-1.52464	0.360784	-1.17778	-0.780546	1.00352
G480Q	3.83908	-2.45854	-5.59837	-1.40595	4.80597
G480R	-1.26902	-0.940191	-1.69648	-1.3019	0.379217
G480S	0.278883	2.41662	-4.34557	-0.550022	3.45646
G480T	4.0473	-0.424933	-1.85781	0.588186	3.08016
G480V	-3.42565	1.62785	-2.72164	-1.50648	2.73714
G480W	0.586808	0.829463	-3.30385	-0.629194	2.3195
G480Y	1.88926	0.372304	-3.84856	-0.529	2.9732
G481A	-6.9003		-7.78124
G481C			-7.70596
G481D	-7.04556	-7.52364	-8.34154	-7.63691	0.655375
G481E	-5.50902		-5.22004	-5.36453	0.204339
G481F		-5.14393	-7.18423
G481G			-16.0724
G481H	-6.54113	-6.60418	-7.42208	-6.85579	0.491427
G481I			-7.54246
G481K			-8.04834
G481L			-7.32513
G481M			-6.75545
G481N	-4.945	-1.71737	-4.3479	-3.67009	1.71726
G481P			-7.42208
G481Q			-7.8986
G481R	-5.6779	-6.5483	-5.45931	-5.89517	0.576089
G481S	-7.49014	-6.06776	-9.10805	-7.55532	1.52119
G481T		-6.87511	-8.10805
G481V	-4.62646	-3.84151	-6.02198	-4.82998	1.10439
G481W	-3.05644	-3.06702	-3.15312	-3.09219	0.0530264
G481Y			-7.5133
V482A	1.95991	-0.196548	-2.87213	-0.36959	2.42066
V482C	1.18492	-3.36003	-7.0524	-3.07584	4.12601
V482D			-6.98571
V482E	-0.141924	-4.83432	-2.06726	-2.34784	2.35875
V482F	-5.92454	-3.44327	-7.22053	-5.52945	1.91937
V482G	-4.74946	-4.09629	-1.71324	-3.51966	1.59813
V482H	0.481592	-0.618557	-4.01834	-1.3851	2.34585
V482I	1.0294	-2.10679	-2.88317	-1.32018	2.0715
V482K	0.662752	0.682493	1.72207	1.02244	0.605981
V482L	-1.37121	-1.36896	-6.83712	-3.19243	3.15639
V482M	-1.07279	0.700668	-3.89859	-1.42357	2.31961
V482N	-6.23488	-1.37193	-4.85279	-4.1532	2.50582
V482P			-7.48423
V482Q	-1.16965	-0.454645	-4.1849	-1.9364	1.9798
V482R	-1.44099	-0.751111	-4.21545	-2.13585	1.83372
V482S	-3.9662	-1.85728	-5.21696	-3.68015	1.69801
V482T	-0.0528812	-0.324872	-5.68709	-2.02162	3.17731
V482V			-16.0724
V482W			-7.38997
V482Y	-3.49159	-1.39066	-7.54246	-4.14157	3.12698
S483A	-2.05293		-4.54769	-3.30031	1.76406
S483C		-6.85548	-6.76649	-6.81099	0.0629244
S483D	-0.20914	-0.452367	-1.03564	-0.565715	0.424748
S483E		-4.22206	-6.9575	-5.58978	1.93425
S483F			-7.67996
S483G	-4.34325	-6.45115	-6.79452	-5.86297	1.32727
S483H			-7.32513
S483I	-9.90916	-8.34417	-12.4422	-10.2318	2.06797
S483K		-6.50723	-7.32513
S483L			-6.70663
S483M			-7.80549
S483N	-2.24187	-0.162196	-4.14858	-2.18421	1.99382
S483P		-5.83561	-6.65352
S483Q		-7.58849	-8.40639
S483R	-4.92472	-5.21016	-5.4431	-5.19266	0.259631
S483S			-16.0724
S483T	0.030604	-1.5389	-4.15576	-1.88802	2.1149
S483V			-6.75545
S483W			-7.54246
S483Y		-6.98759	-7.80549
V484A	-5.43912	-4.72456	-4.0189	-4.72753	0.710116
V484C	-0.828624	-2.72456	-5.08303	-2.87874	2.13139
V484D			-7.25555
V484E	-5.74079	-5.80384	-6.3587	-5.96778	0.340017
V484F	-3.08804	0.638298	-2.35545	-1.60173	1.9742
V484G	-5.48526		-7.19628	-6.34077	1.20987
V484H			-7.29076
V484I	0.511406	-2.50419	-3.50267	-1.83182	2.0898
V484K			-6.65352
V484L	-4.54113		-6.42208
V484M	-5.60262	-5.47302	-6.70596	-5.9272	0.677531
V484N		-6.49855	-7.73149
V484P	-6.60329		-7.48423
V484Q	-5.26534		-7.14628
V484R		-5.79512	-7.02806
V484S			-7.14628
V484T		-3.88823	-7.02806
V484V			-16.0724
V484W			-6.29242
V484Y			-7.73149
T485A	0.587317	1.467	-3.49544	-0.480373	2.64791
T485C	1.11264	-0.146689	-2.64144	-0.558494	1.91062
T485D	-1.49072		-4.68287	-3.0868	2.25719
T485E	1.00507	0.0294868	-2.48356	-0.483002	1.79989
T485F	1.35341	0.280303	-2.68838	-0.351556	2.09367
T485G	-1.93241	-1.69737	-5.28466	-2.97148	2.00672
T485H	-0.971417	-1.0246	-2.24824	-1.41475	0.72231
T485I	-2.20465	2.0766	-4.60755	-1.57854	3.38578
T485K	0.611238	0.321739	-4.35177	-1.1396	2.78559
T485L	0.536791	2.31858	-3.51527	-0.219967	2.98964
T485M	0.894575	-0.166696	-2.72867	-0.66693	1.8627
T485N	0.284339	-0.787336	-3.73813	-1.41371	2.0831
T485P	0.344368	-0.0105423	-4.59162	-1.41926	2.75307
T485Q	1.44359	0.000897785	-9.29948	-2.61833	5.83083
T485R	-4.03702	-0.18798	-4.78757	-3.00419	2.46761
T485S	-1.63245	0.193778	-5.06852	-2.16906	2.67188
T485T			-16.0724
T485V	-1.49014	0.502102	-5.20116	-2.06306	2.89447
T485W	1.13751	1.73608	1.67202	1.5152	0.328657
T485Y	-1.27663	-0.355972	-4.87842	-2.17034	2.39001
V486A	0.0222638	-1.21534	-5.85637	-2.34982	3.09917
V486C	-6.42705	-0.0170603	-6.72303	-4.38904	3.78914
V486D			-7.32513
V486E			-7.42208
V486F	-5.08871	-4.30376	-6.12166	-5.17138	0.911766
V486G	-6.14693	-5.62501	-8.02788	-6.59994	1.26386
V486H			-7.32513
V486I	-2.99968	-2.25333	-5.19899	-3.484	1.53139
V486K		-5.57206	-6.805
V486L	-0.786516	0.0181571	1.28575	0.172464	1.04471
V486M	-1.05242	-1.57301	-2.65533	-1.76025	0.817695
V486N		-6.80861	-8.62652
V486P	-4.945	-2.98251	-5.87842	-4.60198	1.47811
V486Q			-7.73149
V486R			-7.25555
V486S	-2.96519	0.878658	-3.52421	-1.87025	2.39697
V486T	2.36105	1.45941	3.41558	2.41201	0.97908
V486V			-16.0724
V486W			-7.42208
V486Y	-5.92522		-7.2212
S487A	0.362736	-0.764864	-2.81006	-1.07073	1.60836
S487C	-6.49339	0.880974	-4.42014	-3.34418	3.8031
S487D	-1.69572	1.01945	-2.97259	-1.21629	2.03875
S487E	0.826345	-0.0945836	3.79208	1.50795	2.031
S487F			-8.69301
S487G	-0.827854	-0.896113	0.508906	-0.40502	0.792219
S487H	-0.527844	-0.0124174	-3.51459	-1.35162	1.89083
S487I			-7.5133
S487K	-0.959929	0.370691	-2.38402	-0.991085	1.37762
S487L	0.99258	-1.02885	-2.31363	-0.783301	1.66673
S487M	2.10484	0.225322	-2.91697	-0.195605	2.53723
S487N	-1.39616	0.604623	-4.08447	-1.62534	2.35293
S487P
S487Q	-0.221792	0.272941	-5.02413	-1.65766	2.92592
S487R	0.805105	-0.442538	3.07206	1.14487	1.78176
S487S			-16.0724
S487T	0.368929	-0.0193996	-3.46119	-1.03722	2.10818
S487V	-3.9666	-5.6363	-7.14425	-5.58238	1.58951
S487W	-5.24648		-7.54246
S487Y		-6.72867	-8.76896
Q488A	1.6051	-0.972637	-7.80549	-2.39101	4.86299
Q488C	-2.13024	-1.44326	-3.44508	-2.33953	1.01719
Q488D	0.198235	1.8056	2.78205	1.59529	1.30468
Q488E	-1.64116	-2.2	-1.93473	-1.9253	0.27954
Q488F			-7.25555
Q488G	-1.12055	-5.38187	-5.3347	-3.94571	2.44677
Q488H	0.0179708	0.542493	-3.26633	-0.901956	2.06434
Q488I	0.429368	-1.18023	-0.911086	-0.553982	0.862173
Q488K	-2.6332	-0.789354	-4.0361	-2.48622	1.62836
Q488L	-0.520263	-1.50188	-3.22447	-1.74887	1.36892
Q488M	-3.26919	0.281073	-8.54245	-3.84352	4.43971
Q488N	-0.456091	-1.54178	0.381952	-0.538641	0.964521
Q488P	-6.40997	-5.88805	-7.12099	-6.47301	0.618882
Q488Q			-16.0724
Q488R	0.948231	0.801753	-2.56964	-0.27322	1.99011
Q488S	-0.074813	-0.32006	-1.16272	-0.519197	0.570636
Q488T	-0.752506	1.8546	-4.08763	-0.995177	2.97854
Q488V	0.790359	0.033726	-3.99813	-1.05802	2.57417
Q488W		-5.66633	-6.48423
Q488Y		-5.21016	-7.02806
D489A			-7.92097
D489C	-6.94839	-7.01143	-7.82934	-7.26305	0.491427
D489D			-16.0724
D489E			-7.2212
D489F			-6.59837
D489G	-6.09398	-6.57206	-4.68953	-5.78519	0.97852
D489H			-7.96469
D489I			-7.67996
D489K			-7.38997
D489L	-6.7181		-7.59904
D489M	-6.63235		-7.5133
D489N	-5.07655	-5.72456	-5.73511	-5.51207	0.377208
D489P	-6.40979	-6.66003	-10.4267	-7.83218	2.25041
D489Q			-7.29076
D489R			-6.805
D489S	-7.12617		-8.00712
D489T			-7.59904
D489V	-5.94839	-7.01143	-6.50741	-6.48908	0.531759
D489W			-7.14628
D489Y	-4.60262	-4.04899	-7.80549	-5.4857	2.02798
L490A			-7.45349
L490C	-6.4606	-6.20171	-7.75658	-6.8063	0.833087
L490D			-6.85291
L490E			-8.06852
L490F	-5.30306	-6.78114	-5.13961	-5.74127	0.904255
L490G			-7.0692
L490H	-3.14386	-2.96589	-2.89927	-3.00301	0.126446
L490I	2.71017	0.865148	4.54033	2.70522	1.83759
L490K			-7.57103
L490L			-16.0724
L490M	0.484852	-3.64012	-3.38402	-2.17976	2.31117
L490N			-7.38997
L490P	-3.84605	-3.25014	-3.06804	-3.38808	0.406938
L490Q		-6.16781	-6.98571
L490R			-7.32513
L490S			-7.75658
L490T			-7.14628
L490V	-4.9356	-3.25614	-8.93202	-5.70792	2.91569
L490W		-8.60112	-10.156
L490Y			-6.42208
R491A			-6.48423
R491C	-4.1878	-3.95129	-4.27734	-4.13881	0.168456
R491D			-7.62652
R491E			-3.48307
R491F			-7.87588
R491G			-7.48423
R491H	-3.41015	-3.21016	-2.63574	-3.08535	0.402006
R491I	-5.4894		-7.10731
R491K			-6.805
R491L	-4.78964	-5.43765	-6.67059	-5.63263	0.955511
R491M		-3.40677	-4.22467
R491N			-6.85291
R491P			-3.89927
R491Q			-3.89927
R491R			-16.0724
R491S	-5.14711	-5.47319	-6.4431	-5.6878	0.674119
R491T		-5.55245	-7.10731
R491V			-6.75545
R491W			-5.60105
R491Y		-6.02261	-7.25555
F492A			-7.2212
F492C	-6.01833		-6.89927
F492D			-7.18423
F492E			-7.62652
F492F			-16.0724
F492G			-7.32513
F492H	-0.828549	0.160621	-2.7166	-1.12818	1.46183
F492I		-5.70068	-7.25555
F492K			-6.54382
F492L	-5.04318	-4.91358	-5.23963	-5.06547	0.164163
F492M			-7.54246
F492N			-7.25555
F492P			-7.38997
F492Q			-7.54246
F492R		-5.72592	-6.54382
F492S	-5.18825	-5.44394	-5.16231	-5.26483	0.155653
F492T	-8.4472	-8.13288	-12.5357	-9.70527	2.45629
F492V			-7.54246
F492W	2.03329	-0.44894	-5.54841	-1.32135	3.86541
F492Y	0.682237	1.53855	-4.71676	-0.831991	3.39144
R493A			-7.82934
R493C	-3.93704	-5.35372	-4.66912	-4.65329	0.708473
R493D			-6.48423
R493E		-6.21016	-7.02806
R493F			-7.25555
R493G		-6.16781	-6.98571
R493H	-1.42565	-1.22335	-1.17415	-1.27439	0.133292
R493I		-6.02261	-7.25555
R493K	-3.75788	-1.20355	-3.75841	-2.90661	1.4749
R493L	-4.60329	-4.66633	-5.67688	-4.98217	0.602464
R493M			-6.89927
R493N	-4.74957		-6.85291
R493P		-6.08137	-6.89927
R493Q	-4.54324	-5.97552	-7.79342	-6.10406	1.6289
R493R			-16.0724
R493S	-3.57989	-2.15912	-5.87588	-3.87163	1.87547
R493T			-7.65349
R493V			-7.45349
R493W			-6.805
R493Y			-6.06726
N494A	-1.65508	-2.10046	-5.19138	-2.98231	1.92603
N494C	-2.43115	-3.93331	-6.57391	-4.31279	2.09729
N494D	0.965625	-2.11172	-4.5463	-1.89747	2.7622
N494E			-7.02806
N494F	-4.92454	-6.57255	-8.12741	-6.5415	1.60166
N494G	-2.37183		-8.51331
N494H	-4.40997	-2.03762	-7.58042	-4.676	2.78096
N494I	-5.82568	-5.88872	-6.70663	-6.14034	0.491427
N494K	-5.77205	-5.15703	-7.38997	-6.10635	1.15339
N494L		-5.17662	-7.73149
N494M	-8.65572	-8.0407	-10.2736	-8.99002	1.15339
N494N			-16.0724
N494P	-4.69322	-5.34123	-8.74409	-6.25951	2.17597
N494Q			-7.45349
N494R			-7.5133
N494S	0.226017	-0.941445	-2.5976	-1.10434	1.41884
N494T	-2.1267	-2.34042	-5.25408	-3.2404	1.74717
N494V			-7.73149
N494W			-5.98776
N494Y	-6.7181	-6.78114	-6.27711	-6.59212	0.274615
I495A			-7.18423
I495C	1.68689	-1.25062	-5.87588	-1.8132	3.81264
I495D			-7.38997
I495E			-6.06726
I495F	-6.00861	-6.39358	-5.81917	-6.07379	0.292702
I495G		-6.4033	-7.2212
I495H			-6.29242
I495I			-16.0724
I495K			-7.25555
I495L	0.78016	-0.871042	-2.42911	-0.839998	1.60486
I495M	-1.32667	-2.15817	-4.4011	-2.62865	1.59029
I495N	-6.18825	-6.66633	-7.48423	-6.77961	0.655375
I495P			-7.02806
I495Q			-7.92097
I495R			-6.48423
I495S			-7.42208
I495T	-4.82568	-5.15176	-4.89927	-4.9589	0.171023
I495V	0.267393	-0.360636	-3.6309	-1.24138	2.09307
I495W			-6.75545
I495Y			-7.29076
W496A	-6.34025		-7.2212
W496C	-3.60329	-4.25129	-5.48423	-4.44627	0.955511
W496D		-6.18914	-7.42208
W496E	-6.35751		-7.65349
W496F	-0.998288	-2.02962	-3.20116	-2.07636	1.10218
W496G			-7.29076
W496H			-7.14628
W496I			-7.10731
W496K			-7.14628
W496L	-3.42565	-3.86721	-5.83712	-4.37666	1.28392
W496M			-7.32513
W496N	-6.18825		-7.0692
W496P	-7.88505	-7.49603	-10.4464	-8.60915	1.60293
W496Q			-7.48423
W496R	-3.45128	-3.3127	-2.98173	-3.24857	0.241254
W496S		-6.09862	-7.65349
W496T			-7.2212
W496V	-6.14711		-7.02806
W496W			-16.0724
W496Y	-4.46935	-0.210464	-3.56739	-2.74907	2.24427
I497A	-6.85054	-6.91359	-7.73149	-7.16521	0.491427
I497C			-7.0692
I497D			-7.54246
I497E			-7.78124
I497F	-6.69008	-5.16816	-5.76367	-5.87397	0.766931
I497G		-6.75313	-7.57103
I497H			-7.0692
I497I			-16.0724
I497K		-6.035	-6.85291
I497L	-0.0498034	-0.292201	2.71319	0.790394	1.66959
I497M			-8.184
I497N		-4.94542	-6.98571
I497P			-7.80549
I497Q		-6.32838	-7.14628
I497R			-6.805
I497S			-6.2212
I497T	-6.06272	-5.31841	-5.55135	-5.64416	0.380736
I497V	0.0862484	-0.00170835	-4.58042	-1.49863	2.66928
I497W			-7.29076
I497Y		-6.57206	-7.38997
K498A		-4.31773	-7.94299
K498C		0.428982	-3.35045	-1.46073	2.67246
K498D		-5.0289	-7.0692
K498E	-4.5198	-4.58285	-4.17836	-4.427	0.217628
K498F		-5.66633	-6.48423
K498G			-7.02806
K498H	-2.60261	-1.84074	-4.85795	-3.10044	1.569
K498I			-7.32513
K498K			-16.0724
K498L	-5.71743	-0.780472	-2.13894	-2.87895	2.55031
K498M	-5.30239	-3.906	-4.27645	-4.49495	0.723382
K498N	-5.08871	-2.26423	-6.70663	-4.68652	2.24834
K498P			-7.96469
K498Q	3.49264		-6.2212
K498R	-0.855057	0.429822	-3.31871	-1.24798	1.9049
K498S	-1.38507	-5.06702	-5.78539	-4.07916	2.36064
K498T	-6.50902	-6.57206	-6.06804	-6.38304	0.274615
K498V			-7.10731
K498W			-6.98571
K498Y	-3.47618	-4.70915	-6.94208	-5.04247	1.75683
C499A	-4.33909	-3.4846	-4.34557	-4.05642	0.495223
C499C			-16.0724
C499D	-4.92522		-6.2212
C499E			-6.70663
C499F	-4.40816	-4.88624	-5.70414	-4.99951	0.655375
C499G	-5.41147		-4.97049	-5.19098	0.311821
C499H			-6.2212
C499I			-7.2212
C499K		-6.21016	-7.02806
C499L			-6.14628
C499M			-5.805
C499N		-9.04504	-10.278
C499P	-6.06272		-7.3587
C499Q			-7.2212
C499R	-4.40996	-6.28036	-3.70595	-4.79876	1.33052
C499S	-6.06205	-1.45266	-7.35803	-4.95758	3.10374
C499T	0.294809	0.315423	-6.06726	-1.81901	3.67911
C499V			-5.60105
C499W	-5.34025	-4.66633	-6.2212	-5.40926	0.779727
C499Y	-2.60329	-4.25129	-4.48423	-3.77961	1.02536
A500A			-16.0724
A500C	-4.26534	-4.59142	-3.3914	-4.08272	0.620504
A500D	-4.41147	-4.73755	-6.29242	-5.14715	1.00515
A500E	-3.92406	-4.25014	-5.805	-4.65973	1.00515
A500F	-6.18757	-5.02823	-8.06852	-6.42811	1.53435
A500G	-4.49503	-1.04351	-3.42845	-2.989	1.76723
A500H	2.02188	-0.222874	-3.04078	-0.413924	2.53673
A500I		-6.75313	-7.57103
A500K	-1.3013	-2.19546	-2.77677	-2.09118	0.743239
A500L	-4.29434	-3.80989	-4.7058	-4.27001	0.448447
A500M	-3.1501	-0.359	-4.33917	-2.61609	2.04312
A500N	-2.98113	-1.16643	-4.79169	-2.97975	1.81263
A500P	-5.18742	-4.47286	-3.53587	-4.39872	0.828267
A500Q	0.0713027	-0.478954	-5.23963	-1.88243	2.92041
A500R	-0.967035	-1.94701	0.121588	-0.930819	1.03477
A500S	0.118808	-0.754198	-0.763441	-0.466277	0.506719
A500T	-2.90348	-1.46034	-2.14812	-2.17065	0.721834
A500V	-3.31157	-2.4457	-3.72303	-3.1601	0.651999
A500W	-5.7181		-7.59904
A500Y	-0.761986	-5.25129	-7.48423	-4.49917	3.42366
N501A	-2.77883		-6.59837
N501C	-6.30306		-7.59904
N501D	-3.70166	-3.9871	-3.48307	-3.72395	0.252751
N501E			-6.94208
N501F		-6.66566	-7.8986
N501G	-1.9152	-3.232	-6.58042	-3.90921	2.40521
N501H	-1.56981	-0.825497	-0.576236	-0.990514	0.516932
N501I	-4.90217	-5.8583	-6.8986	-5.88636	0.998507
N501K	-0.30279	-1.36583	-4.31195	-1.99352	2.07698
N501L			-7.82934
N501M	-9.04556	-8.91596	-12.7339	-10.2318	2.16782
N501N			-16.0724
N501P			-6.70663
N501Q			-7.78124
N501R	-1.54894	-1.17346	-4.09348	-2.27196	1.58861
N501S	-5.07392	-4.50893	-5.82934	-5.1374	0.662486
N501T		-5.8351	-7.38997
N501V	-11.3379	-9.59358	-13.2188	-11.3834	1.81306
N501W			-7.62652
N501Y	-6.1572	-5.13278	-6.86822	-6.05274	0.872423
N502A	-0.678848	0.39832	-2.09529	-0.791939	1.25064
N502C	-4.79763	-0.699213	-4.48356	-3.3268	2.28097
N502D	-4.18667	-0.266202	-6.94208	-3.79832	3.35484
N502E	1.27909	0.216049	3.7345	1.74321	1.80456
N502F	-4.84208	-3.05268	-8.30799	-5.40092	2.67185
N502G	-3.69991	-0.444387	-4.66727	-2.93719	2.21235
N502H	-0.519387	0.365212	-4.15235	-1.43551	2.39407
N502I	-7.10511	-4.94576	-6.98606	-6.34565	1.21379
N502K	-1.47855	-0.929314	-0.828306	-1.07872	0.349925
N502L	-3.42117	-3.01764	-7.49851	-4.64577	2.47877
N502M	-0.250101	2.24123	-3.73633	-0.581734	3.00255
N502N			-16.0724
N502P		-5.78904	-7.82934
N502Q	0.428781	0.838199	-3.98174	-0.90492	2.67246
N502R	-0.575813	-0.390415	-1.87133	-0.945853	0.80683
N502S	1.62743	0.0213408	0.520274	0.723016	0.822017
N502T	0.518722	-1.09463	-6.1396	-2.23851	3.47342
N502V			-7.45349
N502W			-7.57103
N502Y	-1.37892	-1.38072	-5.03245	-2.59737	2.10885
S503A	-3.0721	0.760609	-0.751108	-1.02087	1.93054
S503C			-6.89927
S503D	-0.722879	-2.863	-4.75305	-2.77964	2.01638
S503E		-5.61997	-6.85291
S503F	-5.63235	-6.6954	-7.5133	-6.61368	0.943132
S503G	-5.18709		-6.805
S503H			-6.48423
S503I		-5.88872	-6.70663
S503K			-7.2212
S503L			-6.75545
S503M		-5.72592	-6.54382
S503N			-6.2212
S503P	-5.28136	-4.66633	-4.19883	-4.71551	0.542937
S503Q	-6.64701		-7.94299
S503R	-7.1674		-9.04834
S503S			-16.0724
S503T	-0.128297	-1.04562	-3.47391	-1.54928	1.72874
S503V	-8.31686	-9.96487	-11.1978	-9.82651	1.44545
S503W			-7.42208
S503Y	-5.55692		-6.85291
W504A		-6.29015	-8.10805
W504C	-5.70415	-4.7083	-4.88466	-5.09904	0.531411
W504D		-6.66633	-7.48423
W504E			-7.82934
W504F	0.745447	-1.43003	-4.26783	-1.65081	2.51392
W504G		-5.53073	-7.57103
W504H	-0.8702	-1.13078	-8.88728	-3.62942	4.55531
W504I			-6.48423
W504K		-6.38812	-7.94299
W504L	1.31289	0.196228	-4.24505	-0.911976	2.94003
W504M	-0.805297	0.139696	-4.67821	-1.78127	2.55293
W504N	-4.68038		-7.14628
W504P	-6.34025	-6.4033	-7.2212	-6.65492	0.491427
W504Q		-6.86206	-7.67996
W504R	-4.60262	-4.56613	-3.8986	-4.35578	0.39635
W504S			-7.87588
W504T			-6.70663
W504V	-6.02915		-3.19585	-4.6125	2.00345
W504W			-16.0724
W504Y	0.603209	0.973495	-3.01198	-0.478425	2.20192
N505A			-6.65352
N505C	-2.9932	-3.57862	-6.45705	-4.34296	1.85411
N505D	-4.45707	-4.63559	-5.28357	-4.79207	0.434903
N505E		-5.92937	-7.48423
N505F			-6.98571
N505G		-6.5408	-7.3587
N505H			-5.70414
N505I		-3.88624	-4.70414
N505K	-5.66288		-6.54382
N505L		-4.9871	-5.805
N505M			-5.48423
N505N			-16.0724
N505P			-7.02806
N505Q			-5.98776
N505R	-6.26534	-5.10599	-7.14628	-6.17254	1.02331
N505S	-4.12609	-4.60418	-3.96265	-4.23097	0.333376
N505T			-5.98776
N505V			-6.2212
N505W			-7.2212
N505Y	-4.30239	-4.55808	-6.01341	-4.95796	0.922945
F506A	-0.115671	1.45194	0.516971	0.617747	0.78865
F506C	0.607527	0.351642	-2.29686	-0.445896	1.60808
F506D			-7.75658
F506E		-6.71877	-8.27364
F506F			-16.0724
F506G	-1.49517	-1.31137	-4.36923	-2.39192	1.71486
F506H	-1.75588	-1.99648	-1.99318	-1.91518	0.137966
F506I			-5.16709
F506K			-7.8986
F506L	-4.16333	-3.79342	-3.78124	-3.91266	0.21717
F506M	1.83453	0.0244184	3.56026	1.8064	1.76809
F506N	-1.17952	0.882963	-2.95719	-1.08458	1.92184
F506P	1.66282	0.49449	2.23886	1.46539	0.888786
F506Q	-3.07392	0.242807	-3.07445	-1.96852	1.91507
F506R			-8.00712
F506S	0.721446	-1.53009	-2.92008	-1.24291	1.83767
F506T	-2.74946	-4.34684	-7.43776	-4.84468	2.38347
F506V	-2.80906	-1.58841	-6.22053	-3.53933	2.40085
F506W	-0.529365	-1.89307	-3.43917	-1.95387	1.45585
F506Y	1.79937	1.14485	4.49504	2.47975	1.7757
F507A	-5.43912	2.03144	-4.08303	-2.4969	3.97985
F507C		-6.18914	-7.42208
F507D			-7.80549
F507E			-7.10731
F507F			-16.0724
F507G		-6.91359	-7.73149
F507H	-2.63366		-6.89927	-4.76647	3.01624
F507I	-4.70166	-5.57206	-3.89811	-4.72395	0.837198
F507K	-2.90872	-2.37808	-2.77661	-2.6878	0.27624
F507L	-3.28777	0.900412	-4.40688	-2.26474	2.79763
F507M	-0.393834	-0.828389	-3.41384	-1.54536	1.63268
F507N	-6.60329		-7.48423
F507P			-7.82934
F507Q	-3.15967	-1.75277	-8.8986	-4.60368	3.78544
F507R			-8.10805
F507S	-4.95617	-2.14474	-4.10015	-3.73369	1.44109
F507T		-1.08789	-4.50525	-2.79657	2.41644
F507V	2.82156	1.67249	4.69731	3.06378	1.52689
F507W			-7.70596
F507Y	0.711327	1.29168	2.95173	1.65158	1.16276
R508A		-6.09219	-7.32513
R508C	-4.27004	-4.42055	-3.6091	-4.0999	0.431656
R508D	-6.53335		-7.82934
R508E	-6.30306		-7.59904
R508F		-6.78114	-7.59904
R508G	-6.50902		-7.38997
R508H	-1.68508	-0.522168	-4.83406	-2.3471	2.23088
R508I			-7.57103
R508K	0.381241	0.642372	-3.51856	-0.83165	2.3306
R508L	-6.87563	-4.93868	-6.43465	-6.08299	1.01523
R508M			-7.62652
R508N		-5.86721	-7.42208
R508P			-7.54246
R508Q	-5.87563	-6.52364	-7.75658	-6.71862	0.955511
R508R			-16.0724
R508S	-4.92522	-5.98826	-7.2212	-6.04489	1.14904
R508T			-7.48423
R508V			-7.29076
R508W			-7.87588
R508Y			-7.70596
T509A	-3.0134	-1.89338	-2.71877	-2.54185	0.580593
T509C	-0.212092	-0.979769	-6.57417	-2.58868	3.47281
T509D			-8.10805
T509E			-7.73149
T509F		-6.47301	-8.02788
T509G			-7.8986
T509H		-7.27052	-8.08842
T509I	-5.6579	-5.91358	-5.25344	-5.60831	0.332855
T509K		-6.34373	-7.8986
T509L		-4.64989	-8.40639
T509M		-7.43824	-8.25615
T509N		-4.54013	-7.67996
T509P	0.14513	-1.48509	-7.80549	-3.04848	4.19955
T509Q			-7.48423
T509R		-6.64751	-8.20237
T509S	-0.863974	-1.02584	-2.69551	-1.52844	1.01395
T509T			-16.0724
T509V	-1.48374	-0.756998	-4.66236	-2.30103	2.077
T509W			-6.85291
T509Y			-7.70596
G510A			-7.70596
G510C	-5.05192	-5.8154	-6.72641	-5.86458	0.83833
G510D	-4.4606	-4.61675	-4.29715	-4.45817	0.159815
G510E	-5.6687		-7.96469
G510F		-6.78114	-7.59904
G510G			-16.0724
G510H		-5.05063	-7.45349
G510I			-9.184
G510K			-7.45349
G510L	-7.32143	-6.96943	-8.20237	-7.49775	0.635099
G510M			-7.02806
G510N		-5.62936	-7.18423
G510P			-7.78124
G510Q		-6.12418	-6.94208
G510R		-6.18922	-8.00712
G510S	-4.47776	-4.95584	-3.60382	-4.3458	0.685602
G510T			-8.02788
G510V	-5.52318	-6.07166	-7.62652	-6.40712	1.09106
G510W			-7.85279
G510Y		-5.3661	-7.59904
P511A	0.630049	0.142876	2.77431	1.18241	1.39998
P511C	-4.10709	-0.261006	-4.54393	-2.97068	2.35679
P511D	-1.68375	0.320184	-7.31364	-2.8924	3.95783
P511E	-0.863267	1.49629	-1.68304	-0.350003	1.65064
P511F	-7.06205	-6.71005	-7.94299	-7.23836	0.635099
P511G	-1.58047	-1.26557	-4.85465	-2.5669	1.9875
P511H	-4.10331	-3.57119	-7.14652	-4.94034	1.92905
P511I		-6.80862	-5.62652	-6.21757	0.83587
P511K			-7.02806
P511L	-5.7181	-4.78114	-4.51158	-5.00361	0.633276
P511M	2.33041	0.733292	4.94622	2.66997	2.12689
P511N	-0.97393	-0.880671	1.13364	-0.240321	1.1908
P511P			-16.0724
P511Q	-0.2132	-2.46668	-6.24099	-2.97362	3.0457
P511R	-5.87563	-6.52364	-7.75658	-6.71862	0.955511
P511S	0.627953	-1.73851	-4.58544	-1.89866	2.61038
P511T	-2.89407	-1.49964	-6.67118	-3.6883	2.67569
P511V		-6.91359	-7.73149
P511W		-4.63765	-7.57103
P511Y		-7.14139	-8.37433
D512A			-7.54246
D512C	-0.42182	0.214294	0.917364	0.236613	0.669871
D512D			-16.0724
D512E	-1.53123	-0.61431	-3.25223	-1.79926	1.33923
D512F	-5.40996		-7.5133
D512G	-6.42462	-6.48766	-6.35803	-6.42343	0.0648234
D512H			-7.45349
D512I		-6.12509	-7.67996
D512K	-2.96519	-6.83559	-7.65349	-5.81809	2.5043
D512L			-7.96469
D512M			-7.80549
D512N	-3.95408	-4.23125	-3.35316	-3.84617	0.448883
D512P			-8.12741
D512Q			-6.89927
D512R	-6.43551	-6.91359	-7.73149	-7.02686	0.655375
D512S			-7.82934
D512T			-7.14628
D512V	-6.25797	-4.47301	-5.41645	-5.38248	0.892961
D512W	-6.47776		-7.3587
D512Y	-4.09398	-4.69759	-7.38997	-5.39385	1.75484
G513A	-1.36114	0.426111	-5.87435	-2.26979	3.24703
G513C	-10.9466	-10.2023	-15.2426	-12.1305	2.72072
G513D	-3.61642	-1.09913	-5.52538	-3.41364	2.22008
G513E	-5.83558	-5.4132	-6.45349	-5.90076	0.523201
G513F		-6.47302	-8.29092
G513G			-16.0724
G513H	-6.72363	-6.78668	-8.34154	-7.28395	0.916445
G513I			-7.70596
G513K			-7.5133
G513L		-6.25062	-8.06852
G513M			-8.08842
G513N	0.543589	-3.45656	-6.20735	-3.04011	3.39468
G513P		-9.28527	-10.1032
G513Q		-6.08137	-6.89927
G513R	-5.88801	-6.62913	-5.48356	-6.00023	0.580972
G513S		-2.79996	-5.69001	-4.24499	2.04358
G513T		-6.83559	-7.65349
G513V	-4.68354	-4.86206	-7.67996	-5.74185	1.68082
G513W			-7.0692
G513Y			-7.48423
I514A	-1.52289	-1.09719	-5.0361	-2.55206	2.16175
I514C	0.480215	-0.315158	-3.43203	-1.08899	2.06773
I514D		-0.681239	-6.35712
I514E		-4.86721	-6.42208
I514F	-5.60329	1.40692	-6.89927	-3.69855	4.46869
I514G		-6.5408	-7.3587
I514H	-2.74079	0.652314	-7.3587	-3.14906	4.02108
I514I			-16.0724
I514K	0.164874	0.194503	-3.6022	-1.08094	2.18353
I514L	-0.774499	-1.53578	-3.3347	-1.88166	1.31468
I514M	0.333926	0.651531	3.31882	1.43476	1.63936
I514N	0.608585	1.09162	2.10376	1.26799	0.763029
I514P		-5.34373	-7.8986
I514Q	1.68615	-0.382125	-4.1704	-0.95546	2.97007
I514R	-0.173962	-0.529373	-1.35134	-0.684893	0.603902
I514S	0.880469	-1.28379	-5.24255	-1.88196	3.10503
I514T	0.739129	0.15044	-6.13126	-1.74723	3.80807
I514V	-1.71545	-3.1191	-4.32104	-3.05186	1.3041
I514W			-7.29076
I514Y	0.0810081	0.183439	-3.28106	-1.00554	1.97133
Y515A			-7.94299
Y515C	-1.60213	-1.44278	-1.89811	-1.64767	0.231057
Y515D		-6.42054	-8.23844
Y515E			-8.00712
Y515F	-5.57254	-4.13309	-5.28357	-4.9964	0.761483
Y515G			-7.80549
Y515H	-6.35751	-5.61319	-4.40556	-5.45875	0.985094
Y515I			-6.98571
Y515K			-7.48423
Y515L		-7.23044	-8.04834
Y515M		-7.38447	-8.20237
Y515N	-6.69008	-6.33809	-5.76367	-6.26395	0.467633
Y515P		-5.8351	-7.38997
Y515Q			-7.29076
Y515R			-6.70663
Y515S	-6.30306		-7.59904
Y515T			-7.87588
Y515V	-9.25606	-9.3191	-10.137	-9.57072	0.491427
Y515W	-7.12617		-8.00712
Y515Y			-16.0724
F516A		-4.86721	-6.42208
F516C		-5.66633	-6.48423
F516D			-6.06726
F516E			-5.89927
F516F			-16.0724
F516G	-4.99643		-6.29242
F516H			-6.35712
F516I	-5.10477	-5.16781	-6.40075	-5.55777	0.730717
F516K			-6.48423
F516L	-2.79593	-3.08137	-2.99238	-2.95656	0.146051
F516M			-6.94208
F516N			-5.98776
F516P			-7.48423
F516Q			-6.48423
F516R	-1.88747	-3.44877	-4.75571	-3.36398	1.436
F516S	-2.23823	-2.14927	-0.418739	-1.60208	1.02577
F516T			-5.48423
F516V			-6.2212
F516W			-6.89927
F516Y	1.83701	-0.385198	-0.802675	0.216378	1.41894
I517A		-5.95129	-7.18423
I517C	-4.13605	-0.767541	-3.55068	-2.81809	1.79979
I517D			-7.92097
I517E		-9.63912	-10.457
I517F	1.73257	0.581066	-3.03241	-0.239593	2.48624
I517G			-7.0692
I517H	-3.50308	-3.22509	-7.29092	-4.67303	2.27142
I517I			-16.0724
I517K	-7.39269	-7.45574	-7.68868	-7.51237	0.155907
I517L	1.70854	1.67228	-1.5648	0.60534	1.87948
I517M	-4.82485	-5.47286	-4.96883	-5.08885	0.340266
I517N	-5.06205		-7.67996
I517P		-6.25062	-8.29092
I517Q			-6.65352
I517R			-7.82934
I517S	-1.82061	-6.11632	-9.25615	-5.73103	3.73271
I517T	0.0659691	-0.376147	-5.15098	-1.82039	2.89284
I517V	1.66555	-0.0345208	-3.00822	-0.459064	2.36563
I517W			-8.00712
I517Y			-7.70596
A518A			-16.0724
A518C	-2.68768	-3.47319	-3.12117	-3.09401	0.393459
A518D	-5.30239	-5.78047	-4.59837	-5.22708	0.594637
A518E			-5.89927
A518F			-5.70414
A518G	0.159888	-1.26356	-1.82821	-0.977292	1.0245
A518H	1.70407	0.616205	-4.12713	-0.602285	3.10069
A518I			-5.07113
A518K	-0.218162	-1.12034	-3.99137	-1.77662	1.97036
A518L	-4.92406	-4.25014	-5.805	-4.99306	0.779727
A518M	-1.42764	-0.838608	-5.85291	-2.70639	2.74084
A518N			-6.35712
A518P	-1.3708	-3.84888	-6.66678	-3.96215	2.64981
A518Q	0.763829	0.366089	-5.55135	-1.47381	3.53685
A518R	0.0927949	0.245649	0.873827	0.40409	0.413921
A518S	-4.88802	-1.81493	-2.82645	-3.17646	1.56616
A518T	-3.54113	-3.4887	-3.83712	-3.62231	0.187861
A518V		-4.66633	-2.78379	-3.72506	1.33116
A518W			-5.48423
A518Y			-5.70414
S519A			-3.60105
S519C	-4.06114	-4.53922	-5.35712	-4.65249	0.655375
S519D	-6.12609		-7.42208
S519E			-7.0692
S519F	-4.82319	-4.4712	-3.53422	-4.2762	0.666247
S519G	-4.34025		-6.2212
S519H			-5.07113
S519I			-5.60105
S519K			-6.65352
S519L			-6.48423
S519M			-4.89927
S519N		-4.08137	-4.89927
S519P	-4.69808	-5.4132	-4.28357	-4.79828	0.571443
S519Q			-6.29242
S519R			-7.10731
S519S			-16.0724
S519T	-4.82319		-5.70414
S519V			-5.60105
S519W			-5.48423
S519Y	-4.92522	-4.98826	-6.2212	-5.37823	0.730717
D520A	-2.95613	-3.11022	-5.69661	-3.92099	1.53966
D520C	-1.74122	-2.60456	-5.30753	-3.21777	1.86055
D520D			-16.0724
D520E	-4.12845	-6.49713	-8.88387	-6.50315	2.37771
D520F	-5.63409	-6.97724	-9.01754	-7.20962	1.70365
D520G	-5.20927	-5.92439	-6.15733	-5.76366	0.494044
D520H	-1.14456	-4.65055	-4.6611	-3.4854	2.02723
D520I		-7.47302	-8.29092
D520K	-5.78641	-5.46613	-6.60596	-5.95283	0.587856
D520L	-6.60261		-7.8986
D520M	1.13291	-8.04648	-7.05703	-4.65687	5.03844
D520N	0.268105	-4.15108	-5.85795	-3.24698	3.16152
D520P	-1.01765	-5.73175	-7.96469	-4.90469	3.5466
D520Q	0.275989	-3.45734	-4.21006	-2.4638	2.40239
D520R	-8.02047	-6.91358	-7.99452	-7.64286	0.631702
D520S	0.465914	-0.769705	-4.60974	-1.63784	2.64685
D520T	-7.24647	-5.50216	-6.80549	-6.51804	0.906987
D520V	-4.54603	-5.13959	-6.95749	-5.5477	1.25646
D520W	0.0726416	-7.40262	-8.22052	-5.1835	4.57029
D520Y	-5.53807	-5.46362	-7.83406	-6.27858	1.3476
G521A		-4.83432	-6.06726
G521C	-3.06114	-4.31683	-6.35712	-4.57836	1.66348
G521D		-4.25322	-3.07113	-3.66218	0.83587
G521E	-3.82319		-4.70414
G521F	-3.82104	-6.12509	-8.81746	-6.25453	2.50073
G521G			-16.0724
G521H	0.384885	0.84396	-3.59362	-0.788259	2.44033
G521I			-7.10731
G521K	-0.709012	-2.24876	-4.28849	-2.41542	1.79555
G521L		-5.78047	-6.59837
G521M			-6.54382
G521N			-5.70414
G521P			-6.29242
G521Q			-5.98776
G521R	-0.854841	-1.15142	-3.21366	-1.73997	1.28484
G521S	-4.71743	-4.55808	-4.42845	-4.56799	0.144744
G521T			-6.29242
G521V	-4.387	-4.035	-5.85291	-4.7583	0.964154
G521W	-6.69008		-7.57103
G521Y	-6.10477	-2.36045	-6.98571	-5.15031	2.45591
G522A		-5.9871	-6.805
G522C			-7.2212
G522D			-7.45349
G522E	-5.08871	-4.01426	-6.70663	-5.26987	1.3553
G522F			-8.02788
G522G			-16.0724
G522H	-7.10511	-5.94576	-7.98606	-7.01231	1.02331
G522I			-7.45349
G522K		-7.72249	-9.76278
G522L			-8.25615
G522M		-6.72456	-7.54246
G522N			-7.38997
G522P	-9.77254	-10.4205	-11.6535	-10.6155	0.955511
G522Q		-5.98759	-7.80549
G522R	-5.8694	-5.40888	-5.99546	-5.75792	0.308772
G522S			-7.38997
G522T			-7.02806
G522V	-3.10477	-5.75277	-6.98571	-5.28108	1.983
G522W			-7.32513
G522Y	-7.08804		-8.70595
W523A		-6.035	-6.85291
W523C	-5.3809	-5.66633	-6.89927	-5.98217	0.806957
W523D			-6.42208
W523E		-5.66633	-7.2212
W523F		-5.63967	-7.67996
W523G		-5.75277	-6.98571
W523H			-7.67996
W523I			-7.02806
W523K			-7.29076
W523L	-8.08297	-6.66797	-10.1863	-8.31242	1.77036
W523M		-6.36633	-7.18423
W523N	-6.82501	-6.15109	-7.70596	-6.89402	0.779727
W523P		-5.3444	-6.89927
W523Q		-5.87438	-7.10731
W523R	-5.40997	-7.47302	-5.59048	-6.15782	1.14256
W523S			-7.3587
W523T	-5.92522		-7.2212
W523V			-7.02806
W523W			-16.0724
W523Y		-4.78136	-3.48379	-4.13258	0.917524
L524A			-4.70414
L524C	-5.60261	-6.66566	-8.70595	-6.99141	1.57711
L524D	-5.73207		-7.02806
L524E			-7.5133
L524F	-6.03558	-6.42055	-7.06853	-6.50822	0.522025
L524G		-7.55643	-8.37433
L524H			-2.89927
L524I	-4.52862	-3.03912	-3.87351	-3.81375	0.746545
L524K			-7.98606
L524L			-16.0724
L524M
L524N			-7.70596
L524P			-7.65349
L524Q		-6.80862	-7.62652
L524R	-6.43043		-8.04834
L524S	-6.57989	-4.64294	-4.87588	-5.36624	1.05749
L524T			-8.08842
L524V	-4.44935	-4.5124	-6.06726	-5.00967	0.916445
L524W			-7.78124
L524Y		-7.05798	-7.87588
R525A	-6.69008	-6.33809	-7.57103	-6.8664	0.635099
R525C	-6.66151	-5.72456	-7.54246	-6.64284	0.909095
R525D		-5.71629	-7.75658
R525E			-6.805
R525F			-6.94208
R525G			-7.14628
R525H			-6.65352
R525I	-6.06114		-6.94208
R525K			-2.03356
R525L	-4.09749	-3.71308	-6.85291	-4.88783	1.71263
R525M		-4.98896	-6.54382
R525N	-5.3678		-6.98571
R525P			-8.04834
R525Q	-3.6964	-3.85898	-3.65134	-3.73557	0.10922
R525R			-16.0724
R525S			-7.62652
R525T			-7.18423
R525V			-7.10731
R525W			-5.35712
R525Y			-6.06726
F526A			-7.14628
F526C			-8.06852
F526D			-7.73149
F526E			-7.65349
F526F			-16.0724
F526G	-6.54113		-7.42208
F526H	-5.07392	-7.01143	-7.82934	-6.63823	1.41511
F526I			-7.82934
F526K		-7.11412	-8.93202
F526L	-4.77205	-3.9091	-4.58261	-4.42125	0.453541
F526M			-8.22052
F526N			-7.5133
F526P		-6.93868	-7.75658
F526Q		-7.17345	-8.40639
F526R			-7.65349
F526S		-5.02823	-5.36808	-5.19815	0.240314
F526T			-7.75658
F526V		-6.16816	-6.98606	-6.57711	0.578344
F526W			-7.29076
F526Y	-6.28911	-7.76719	-7.26317	-7.10649	0.751393
Q527A	2.05597	-3.42749	-6.184	-2.51851	4.19451
Q527C	-0.407188	-2.20461	-4.8809	-2.49756	2.2512
Q527D	-6.54113		-7.42208
Q527E	1.70977	-0.127794	-5.13156	-1.18319	3.54067
Q527F			-7.5133
Q527G		-5.47369	-6.70663
Q527H	-0.741588	-4.13741	-9.09827	-4.65909	4.20269
Q527I			-7.78124
Q527K	-1.31475	0.0558981	-3.46564	-1.57483	1.77512
Q527L	-2.01142	-0.87175	-4.52153	-2.46823	1.86728
Q527M	-0.199018	0.670467	-2.362	-0.630184	1.56153
Q527N	-5.7181		-7.59904
Q527P		-6.57255	-7.80549
Q527Q			-16.0724
Q527R	-0.0133632	-0.933853	-5.38402	-2.11041	2.87215
Q527S	-2.14425	1.52754	-3.61229	-1.40967	2.64748
Q527T	-5.56632	-6.36633	-7.18423	-6.37229	0.808972
Q527V	-5.62498	-5.3661	-7.92097	-6.30401	1.40629
Q527W		-7.45574	-8.27364
Q527Y			-7.38997
I528A			-7.2212
I528C		-5.55875	-7.59904
I528D			-7.42208
I528E		-5.95129	-7.18423
I528F			-8.27364
I528G			-7.42208
I528H			-6.65352
I528I			-16.0724
I528K	-6.40981	-6.05782	-7.29076	-6.58613	0.635099
I528L	-2.94019	-0.813054	-2.12272	-1.95866	1.07302
I528M	-4.46578	-4.81834	-4.63624	-4.64012	0.176307
I528N			-6.48423
I528P			-6.59837
I528Q			-5.70414
I528R		-5.28941	-7.10731
I528S		-6.07166	-7.62652
I528T	-5.89539	-6.28036	-6.92834	-6.36803	0.522025
I528V	-0.113229	0.725602	-3.79168	-1.05977	2.40279
I528W			-6.59837
I528Y			-7.18423
H529A			-5.89927
H529C	-6.86565	-5.16316	-8.48356	-6.83746	1.66038
H529D			-7.38997
H529E			-5.89927
H529F	-0.391655	0.986145	-3.69801	-1.0345	2.40733
H529G			-7.18423
H529H			-16.0724
H529I			-7.65349
H529K			-7.59904
H529L	-7.70415	-6.35216	-8.00013	-7.35215	0.878571
H529M	-0.180653	-3.95106	-8.184	-4.10524	4.0039
H529N	-5.71743	-5.36543	-6.59837	-5.89374	0.635099
H529P			-6.63624
H529Q	-5.8503		-7.14628
H529R	-4.47618	-4.00871	-4.94208	-4.47566	0.46669
H529S		-7.60426	-8.42216
H529T			-7.94299
H529V			-6.59837
H529W		-6.52364	-7.75658
H529Y	-4.81021	-3.33483	-5.32859	-4.49121	1.03445
S530A	-0.749989	-1.14158	-4.35803	-2.0832	1.97977
S530C	-4.49243	-5.64294	-4.0179	-4.71776	0.835624
S530D	-1.17378	0.949047	-4.27711	-1.50061	2.62837
S530E		-2.72773	-6.89927	-4.8135	2.94972
S530F	-5.28663		-6.38997	-5.8383	0.780178
S530G	-0.574042	-1.99966	-5.32006	-2.63125	2.43523
S530H	-1.2788	-2.71359	-5.51213	-3.16818	2.15296
S530I		-6.6954	-7.5133
S530K	-1.85559	-1.95516	1.72862	-0.694045	2.09868
S530L	-5.89539	-6.6954	-7.5133	-6.70136	0.808972
S530M		-0.501026	-6.85291
S530N	0.178265	0.0647311	-2.49014	-0.749047	1.5089
S530P	-5.14693	-4.79494	-5.02788	-4.98992	0.179041
S530Q		-1.60462	-8.23844
S530R	-0.347658	-2.63621	-5.41105	-2.79831	2.53558
S530S			-16.0724
S530T	-1.04943	-1.54801	-6.57102	-3.05615	3.05416
S530V			-7.62652
S530W			-7.32513
S530Y	-4.50014	-5.02261	-5.93362	-5.15212	0.725466
N531A	-0.100113	-0.771452	-2.8841	-1.25189	1.45284
N531C	-6.00471	-0.465722	-4.32669	-3.59904	2.84028
N531D	1.49881	0.751862	-2.6205	-0.123274	2.19467
N531E	-0.119783	0.0577527	2.77769	0.90522	1.62403
N531F	-4.52403	-4.69339	-8.25328	-5.82357	2.1059
N531G	-4.84362	1.47782	-3.69215	-2.35265	3.36688
N531H	0.767223	0.233717	1.75906	0.919999	0.774061
N531I	-6.50951	-6.57255	-6.22053	-6.43419	0.187707
N531K	-0.661031	0.625019	-1.91009	-0.648702	1.2676
N531L	-2.72906	-3.61607	-4.84901	-3.73138	1.06467
N531M	-1.5566	0.0161682	-3.14569	-1.56204	1.58094
N531N			-16.0724
N531P			-7.2212
N531Q	1.55708	1.37157	3.07096	1.99987	0.93222
N531R	-2.08261	-0.510936	-3.31666	-1.97007	1.40625
N531S	0.686893	-3.46212	-2.14425	-1.63983	2.12
N531T	-7.77254	-7.83558	-8.65348	-8.0872	0.491427
N531V			-8.00712
N531W		-7.05798	-7.87588
N531Y	-2.97345	-2.40263	-6.54246	-3.97284	2.24358
G532A		-5.57206	-6.805
G532C	-4.43269	-6.0807	-7.8986	-6.13733	1.73365
G532D	-4.71832	-4.95129	-6.18423	-5.28461	0.78775
G532E		-6.09862	-7.65349
G532F			-7.32513
G532G			-16.0724
G532H		-6.66566	-7.8986
G532I		-5.21016	-7.02806
G532K		-6.43765	-7.25555
G532L			-7.8986
G532M		-6.01143	-7.82934
G532N	-6.26534		-7.14628
G532P	-6.40981		-7.29076
G532Q	-6.66151	-5.98759	-7.54246	-6.73052	0.779727
G532R		-6.5964	-6.82934	-6.71287	0.164713
G532S	-5.372	-6.30951	-5.80549	-5.829	0.469199
G532T			-6.94208
G532V	-6.12617	-5.77418	-8.00712	-6.63583	1.20055
G532W			-7.25555
G532Y			-7.75658
L533A	-3.3443	-4.38389	-0.77336	-2.83385	1.8586
L533C	-1.53139	-0.388819	-7.262	-3.06074	3.68298
L533D			-6.89927
L533E		-3.98896	-5.95886	-4.97391	1.39293
L533F	0.675153	-0.43797	0.359346	0.198843	0.573657
L533G			-7.14628
L533H	1.81831	1.12815	1.76348	1.56998	0.383617
L533I	0.605426	-0.133811	-3.88132	-1.13657	2.40559
L533K	1.27185	0.182337	2.97259	1.47559	1.40624
L533L			-16.0724
L533M	1.52461	0.57466	2.85094	1.65007	1.14331
L533N	-5.08804	-6.05798	-7.29092	-6.14565	1.10405
L533P	-4.88824	-5.14393	-4.18423	-4.7388	0.496999
L533Q	-2.09136	1.39423	-1.4589	-0.718679	1.85696
L533R	-3.1572	-0.209018	-2.51459	-1.96027	1.55029
L533S	-2.44283	-1.81622	-6.10805	-3.4557	2.31827
L533T	0.0210279	-1.36267	-6.61481	-2.65215	3.50081
L533V	0.363436	-0.374249	-1.85726	-0.622691	1.131
L533W	0.663118	1.54773	-3.64641	-0.478521	2.7789
L533Y	1.0273	0.986215	-2.10434	-0.0302758	1.79631
G534A	0.0152173	-1.10619	-7.10731	-2.73276	3.82974
G534C		0.710949	-6.85291
G534D			-7.25555
G534E	-3.74012	-2.66566	-7.67996	-4.69525	2.64008
G534F			-7.32513
G534G			-16.0724
G534H		-5.74095	-7.78124
G534I	-5.27504	-2.07756	-4.0899	-3.81416	1.61648
G534K	0.6138	0.575058	2.55634	1.2484	1.13288
G534L			-7.94299
G534M	-0.537963	-0.804366	-7.80549	-3.04927	4.12116
G534N			-7.59904
G534P		-4.52251	-6.75545
G534Q	3.01834	-1.1674	-3.60581	-0.584957	3.35027
G534R	0.465868	0.302264	0.466755	0.411629	0.0947138
G534S	-2.53498	-2.11574	-4.61646	-3.08906	1.33927
G534T	-6.16333		-7.78124
G534V	-1.04709	-1.88562	-3.22417	-2.0523	1.09807
G534W			-8.06852
G534Y			-7.29076
F535A			-7.5133
F535C		-6.035	-6.26794	-6.15147	0.164713
F535D			-7.38997
F535E			-7.54246
F535F			-16.0724
F535G			-7.54246
F535H			-7.14628
F535I		-5.9871	-6.805
F535K			-7.29076
F535L	-5.05007	-4.98759	-5.63556	-5.22441	0.357439
F535M			-6.89927
F535N			-7.25555
F535P			-7.42208
F535Q			-7.57103
F535R			-6.98571
F535S	-4.53535	-4.59839	-4.96883	-4.70086	0.234206
F535T			-6.94208
F535V			-7.82934
F535W			-8.00712
F535Y			-7.02806
K536A	0.597073	1.41109	-3.77216	-0.587998	2.78744
K536C	-3.46511	-4.25062	-7.80549	-5.17374	2.31275
K536D			-7.32513
K536E	-3.94169	-3.84426	-3.03973	-3.60856	0.495024
K536F		-6.12418	-6.94208
K536G			-7.54246
K536H			-7.0692
K536I			-6.48423
K536K			-16.0724
K536L	-5.13754	-0.702335	-6.75545	-4.19844	3.13393
K536M	3.13838	1.36278	-2.62272	0.626148	2.95035
K536N	-5.79526	-5.66566	-6.31364	-5.92485	0.342876
K536P			-7.65349
K536Q	-0.177399		-7.32513
K536R	-0.128998	-0.788342	-3.74974	-1.55569	1.92849
K536S	-3.12609	-3.72971	-6.42208	-4.42596	1.75484
K536T	2.74335	1.02267	-3.38553	0.126831	3.16112
K536V			-5.89927
K536W		-6.88805	-7.70596
K536Y			-7.29076
N537A	-5.66288		-6.54382
N537C		-0.756294	-6.54382
N537D	-5.30328	-5.62936	-5.8623	-5.59831	0.280799
N537E			-7.10731
N537F			-6.06726
N537G			-7.78124
N537H	-1.0487	-3.75944	-6.89927	-3.90247	2.92791
N537I		-4.43289	-5.98776
N537K		-6.86206	-7.67996
N537L	-6.01833		-6.89927
N537M			-6.805
N537N			-16.0724
N537P	-5.8503		-7.14628
N537Q		-6.57206	-7.38997
N537R	-6.63235		-7.5133
N537S	-5.73207	-5.21016	-5.02806	-5.32343	0.365422
N537T	-5.71743	-0.411238	-3.79102	-3.30656	2.68606
N537V		-5.32838	-4.56132	-4.94485	0.542394
N537W			-6.54382
N537Y	-6.10477		-6.98571
I538A			-6.98571
I538C		-5.16985	-5.98776
I538D			-5.98776
I538E	-4.69177		-5.98776
I538F	-5.24784	-5.72592	-6.54382	-5.83919	0.655375
I538G			-7.48423
I538H			-6.06726
I538I			-16.0724
I538K	-6.99493		-8.29092
I538L	-1.35015	-1.59119	-5.28357	-2.74164	2.20467
I538M		-3.14096	-6.54382
I538N	-4.6461	-6.12418	-6.35712	-5.70914	0.927953
I538P			-7.92097
I538Q	-4.35753		-6.65352
I538R		-6.66566	-7.8986
I538S	-5.74079	-4.31841	-6.03678	-5.36533	0.918655
I538T	-5.67285	-4.59839	-5.29076	-5.18733	0.544645
I538V	1.26028	-1.76406	-2.62503	-1.04294	2.04057
I538W	-4.96586	-4.83626	-7.0692	-5.62377	1.25345
I538Y			-6.89927
A539A			-16.0724
A539C	-4.37313	-2.36041	-4.43465	-3.72273	1.18021
A539D			-5.48423
A539E	-3.42565	-3.86721	-3.72164	-3.6715	0.225007
A539F		-6.49855	-7.73149
A539G	-6.40981	-3.25047	-3.48341	-4.38123	1.76066
A539H	-0.252792	-1.66566	-4.4393	-2.11925	2.12979
A539I	-1.79048	-1.33037	-3.56998	-2.23028	1.1828
A539K	-0.880498	-1.58265	0.286079	-0.725689	0.943933
A539L	-7.10511	-1.44024	-7.98606	-5.51047	3.55234
A539M	2.00727	0.143572	3.50585	1.88556	1.68444
A539N	-1.63645	-1.76821	-4.55135	-2.652	1.6462
A539P	-6.09398		-6.805	-6.44949	0.502768
A539Q	-0.162704	0.929718	-4.15913	-1.1307	2.67897
A539R	-0.0196697	-2.06941	1.23911	-0.283325	1.66994
A539S	-4.33958	-1.17289	-2.61849	-2.71032	1.58534
A539T	-2.4086	-1.69882	-5.62106	-3.24283	2.08996
A539V	0.707755	-1.05164	1.43043	0.362182	1.27661
A539W	-3.90842	-5.44095	-8.37433	-5.9079	2.26928
A539Y		-6.16208	-8.20237
D540A	0.990194	-1.18312	-1.58478	-0.592569	1.38535
D540C	-2.1709	-2.67484	-7.53637	-4.12737	2.96301
D540D			-16.0724
D540E		-3.83432	-5.4823	-4.65831	1.1653
D540F	-1.30964	-2.18982	-2.24826	-1.91591	0.525855
D540G	1.56167	-1.04734	-2.80075	-0.76214	2.19515
D540H	0.0835497	-0.29048	-2.85876	-1.0219	1.60172
D540I		-6.44702	-7.67996
D540K			-7.45349
D540L	-6.27504	-5.75313	-7.57103	-6.53307	0.936015
D540M	-4.65573	-4.51714	-7.68868	-5.62052	1.79242
D540N	-0.120787	-1.11464	-5.28924	-2.17489	2.7425
D540P	-7.39269		-8.27364
D540Q	-5.3746	-4.11572	-7.25555	-5.58196	1.58015
D540R	-7.01765		-7.8986
D540S	-0.791953	-2.24327	-5.90071	-2.97864	2.63257
D540T	-0.215879	-1.63194	-3.80427	-1.88403	1.80743
D540V	-6.14693	-6.20998	-6.22052	-6.19248	0.0397942
D540W	-6.09398		-7.38997
D540Y	0.482458	-0.565105	-3.50918	-1.19728	2.06955
S541A	0.737034	0.579706	-3.03448	-0.572581	2.13352
S541C	-5.60329	-4.98826	-6.63624	-5.7426	0.832774
S541D			-3.89927
S541E		-4.08137	-4.89927
S541F	-6.99493	1.11362	-3.66642	-3.18258	4.07587
S541G	-0.379372	-0.955166	-3.73	-1.68818	1.79155
S541H	-3.14637	-3.88956	-3.01041	-3.34878	0.473241
S541I	-4.28663	-0.808298	-7.38997	-4.16163	3.29261
S541K	-4.43214	-4.82752	-4.56844	-4.60937	0.200841
S541L	-2.60329		-7.2212
S541M	3.12658	1.39359	-6.70663	-0.72882	5.24895
S541N	0.973212	-0.16123	1.36932	0.727102	0.794403
S541P			-6.89927
S541Q	1.46124	0.152315	-3.20199	-0.529478	2.40522
S541R	-5.75995	-5.8278	-7.9773	-6.52168	1.26106
S541S			-16.0724
S541T	-0.940323		-6.48423
S541V	1.00782		-5.60105
S541W	-0.0878034	-0.116162	-1.71915	-0.641039	0.93378
S541Y	1.64807	-4.74658	-1.52009	-1.53953	3.19737
R542A			-5.21772
R542C	0.204067	-0.666332	-0.198832	-0.220366	0.435599
R542D			-3.48307
R542E			-4.47843
R542F			-4.70414
R542G			-4.22467
R542H	-0.242233	0.632508	-2.99765	-0.869124	1.89453
R542I	-5.01833		-5.89927
R542K	-3.20851	1.19072	-6.02806	-2.68195	3.63808
R542L			-5.21772
R542M			-4.89927
R542N
R542P			-5.89927
R542Q			-2.89927
R542R			-16.0724
R542S		-2.88624	-3.70414	-3.29519	0.578344
R542T			-4.89927
R542V			-5.21772
R542W			-6.06726
R542Y			-5.07113
S543A	-5.10681	-3.05438	-1.98776	-3.38298	1.58528
S543C			-4.89927
S543D			-6.06726
S543E			-6.65352
S543F			-5.805
S543G			-5.21772
S543H		-5.66633	-7.2212
S543I			-5.48423
S543K			-6.48423
S543L	-1.94873	-3.88624	-2.53422	-2.78973	0.993707
S543M			-5.07113
S543N			-5.805
S543P	-6.3746	-6.43765	-4.34866	-5.7203	1.1883
S543Q			-5.48423
S543R	-7.49339	-6.81947	-8.37433	-7.5624	0.779727
S543S			-16.0724
S543T	-3.88442	-4.16985	-3.40279	-3.81902	0.387689
S543V			-5.89927
S543W			-4.47843
S543Y			-5.70414
V544A	-2.79593	-1.2069	-1.43984	-1.81422	0.858125
V544C			-5.60105
V544D			-6.65352
V544E	-4.01833		-2.43984	-3.22908	1.11616
V544F			-6.94208
V544G	-4.86632	-3.92937	-3.0248	-3.94016	0.920807
V544H	3.41375	1.3286	-3.72613	0.338742	3.67142
V544I	0.172378	-0.208672	1.2852	0.416302	0.776233
V544K	-0.982498	-0.415644	-3.2374	-1.54518	1.49266
V544L	0.650953	1.6586	-4.16231	-0.617585	3.11089
V544M	1.81388	0.155454	-5.60105	-1.21057	3.89163
V544N		-2.99709	-7.18423
V544P	-3.68973	-4.75277	-5.66378	-4.70209	0.988003
V544Q			-4.89927
V544R	-1.03743	-0.616984	-3.81614	-1.82352	1.73842
V544S	-4.26534	-3.74342	-0.806434	-2.9384	1.86468
V544T		-0.461218	-4.21772	-2.33947	2.65625
V544V			-16.0724
V544W	-4.8503	-2.45391	-6.14628	-4.4835	1.87331
V544Y		-2.75277	-6.98571
P545A			-6.65352
P545C			-4.47843
P545D			-7.38997
P545E		-5.70915	-6.94208
P545F			-6.35712
P545G			-7.5133
P545H	-3.70166	-4.15703	-4.22004	-4.02624	0.282854
P545I			-5.70414
P545K			-7.25555
P545L	-4.73921	-5.53922	-4.77216	-5.01686	0.452674
P545M			-6.2212
P545N			-6.94208
P545P			-16.0724
P545Q			-7.14628
P545R		-5.36633	-7.18423
P545S	-4.69808	-4.89862	-5.64614	-5.08094	0.499635
P545T	-5.04295	-4.91334	-4.23939	-4.73189	0.431413
P545V			-3.48307
P545W			-7.18423
P545Y			-6.06726
N546A	-0.0658537	0.261775	-2.39677	-0.733617	1.44962
N546C	1.41204	0.319552	-5.5133	-1.26057	3.72326
N546D	-3.6964	-4.08137	-5.57734	-4.4517	0.993655
N546E	-1.15434	-2.45027	-3.73685	-2.44715	1.29126
N546F	0.563708	-3.48206	-3.93739	-2.28525	2.47775
N546G	-2.10012	-3.84853	-8.29092	-4.74652	3.1916
N546H	-0.643663	0.27201	-0.023803	-0.131819	0.467295
N546I	1.97028	1.64489	4.48004	2.6984	1.5515
N546K	0.609045	0.0788587	1.28955	0.659151	0.606898
N546L	1.34313	2.28398	-4.74727	-0.373385	3.81699
N546M	-2.50796	-2.58833	-5.92645	-3.67425	1.95087
N546N			-16.0724
N546P		-6.75313	-7.57103
N546Q	-1.39933	-0.132223	-2.35211	-1.29455	1.11364
N546R	-0.185424	-0.0362516	-3.35189	-1.19119	1.87271
N546S	-0.421442	-0.530001	-2.47849	-1.14331	1.15757
N546T	1.4351	0.95702	-7.14628	-1.58472	4.82238
N546V	0.28207	-0.221547	-2.89927	-0.94625	1.71001
N546W	-6.3575	-5.83558	-7.23844	-6.47717	0.709048
N546Y	-3.20468	-1.45276	-3.30135	-2.65293	1.0405
A547A			-16.0724
A547C	-1.64975	0.284545	-1.23346	-0.866221	1.0181
A547D		-5.20059	-6.75545
A547E	-2.0546	0.366323	-2.86905	-1.51911	1.68285
A547F	-2.12617	-7.18922	-8.00712	-5.77417	3.18562
A547G	-2.10512	-2.53811	-6.62349	-3.75557	2.49311
A547H	-5.47203	-5.23551	-8.88349	-6.53035	2.04131
A547I	0.943125	-0.117082	2.64892	1.15832	1.3955
A547K	-1.53627	-0.112156	-2.62149	-1.42331	1.25848
A547L	-1.16308	1.74164	-1.94887	-0.456769	1.944
A547M	1.15605	-1.10519	-4.8841	-1.61108	3.05168
A547N		-5.13514	-8.06852
A547P	-5.3809		-5.67688	-5.52889	0.209292
A547Q	1.19848	-1.49417	0.209476	-0.0287379	1.36203
A547R	-0.612188	-1.44654	-3.77434	-1.94436	1.6388
A547S	-0.486229	-0.480053	-2.74187	-1.23605	1.30408
A547T	1.75083	-0.0353319	2.55316	1.42288	1.32504
A547V	-1.1788	0.0320769	-2.26746	-1.13806	1.15031
A547W			-7.0692
A547Y	-3.71809	-5.95106	-8.184	-5.95105	2.23295
I548A			-7.02806
I548C	-3.66666		-7.42208
I548D			-7.18423
I548E			-7.29076
I548F	-4.80417	-6.18914	-5.61472	-5.53601	0.695833
I548G	-5.44419		-7.32513
I548H			-7.45349
I548I			-16.0724
I548K			-7.94299
I548L	-3.62147	-3.40888	-5.25849	-4.09628	1.0121
I548M	-4.25171	-4.38186	-8.00712	-5.5469	2.13161
I548N	-3.86632	-4.92937	-2.12668	-3.64079	1.41489
I548P			-7.02806
I548Q			-7.80549
I548R	-7.01765		-7.8986
I548S	-4.51515	-4.5782	-1.26197	-3.45177	1.89668
I548T	-5.21405	-4.86206	-5.51004	-5.19538	0.324392
I548V	-5.16896	-5.34748	-5.07792	-5.19812	0.137126
I548W		-7.05798	-8.87588
I548Y		-6.86206	-7.67996
M549A	1.08734	-1.85588	-8.30799	-3.02551	4.80563
M549C	0.0394929	0.512341	-3.8841	-1.11075	2.41339
M549D	-5.48526	-6.96334	-7.78124	-6.74328	1.1637
M549E		-5.66566	-7.8986
M549F	-0.502008	0.0725115	-6.80549	-2.41166	3.81599
M549G		-5.75313	-7.57103
M549H	-1.30388	-2.89544	-9.24733	-4.48222	4.20273
M549I	-3.00787	-0.278488	-2.71456	-2.00031	1.49833
M549K	-3.1368	-3.10363	-5.96883	-4.06975	1.64474
M549L	0.815154	0.898511	-3.1881	-0.49148	2.33572
M549M			-16.0724
M549N			-7.3587
M549P		-6.21016	-7.02806
M549Q		-6.83559	-7.65349
M549R	-0.842114	-4.52127	-4.4741	-3.27916	2.11068
M549S	-5.38921	-6.18922	-8.00712	-6.52852	1.34153
M549T	-1.85913	-1.77881	-4.41384	-2.68393	1.49869
M549V	1.1642	-0.479247	-3.54713	-0.954059	2.39128
M549W	0.900603	0.290901	-3.28939	-0.699295	2.26371
M549Y	0.930604	0.560498	-5.14067	-1.21652	3.40345
V550A	-5.42279	-3.93125	-3.81188	-4.38864	0.897587
V550C	-2.32105	-1.99226	-6.43465	-3.58265	2.47537
V550D			-7.18423
V550E		-6.6954	-5.70595	-6.20067	0.699649
V550F	-10.2786		-11.5746
V550G	-9.45228	-7.64086	-7.42634	-8.17316	1.11293
V550H			-7.18423
V550I	-5.40997	-1.80463	-4.86945	-4.02802	1.94438
V550K			-7.18423
V550L	-0.161705	-1.29397	-3.44608	-1.63392	1.66837
V550M	-0.742955	-0.991642	-5.78937	-2.50799	2.84448
V550N	-9.40653	-8.09106	-12.6094	-10.0357	2.32394
V550P			-7.38997
V550Q			-6.98571
V550R			-7.48423
V550S	-6.30306		-7.59904
V550T		-6.36609	-8.184
V550V			-16.0724
V550W			-7.5133
V550Y		-6.02261	-7.25555
E551A	-5.15281	-3.37935	-7.67118	-5.40111	2.15666
E551C	1.10677	-1.28379	-2.8986	-1.02521	2.01516
E551D	-3.33197	-2.7603	-3.20345	-3.09857	0.29992
E551E			-16.0724
E551F			-7.14628
E551G	-5.09738	-4.53239	-5.32923	-4.98633	0.409862
E551H	-10.3921	-8.87023	-11.6881	-10.3168	1.41046
E551I	-7.47298	-7.53603	-8.76896	-7.92599	0.730717
E551K			-4.31431
E551L	0.543186		-7.96469
E551M	-6.27504	-6.33809	-6.98607	-6.53307	0.393573
E551N			-7.5133
E551P			-7.42208
E551Q	0.22017	-1.29793	-3.97833	-1.68536	2.12589
E551R			-8.04834
E551S	-5.29293		-8.04834
E551T	-5.50308	-5.08069	-8.70595	-6.42991	1.98239
E551V	-3.95311	-4.81452	-6.57102	-5.11288	1.33422
E551W			-7.59904
E551Y		-5.70915	-6.94208
N552A	0.0968911	-0.00014487	-4.14956	-1.35094	2.42416
N552C		0.676975	-4.27364	-1.79833	3.50061
N552D	-0.19344	2.50687	-3.52152	-0.402698	3.01964
N552E	-0.535258	0.215547	-4.12808	-1.4826	2.32161
N552F	0.93952	0.352144	2.77925	1.35697	1.26626
N552G	0.842375	0.286627	-7.08842	-1.98647	4.42714
N552H	-0.108126	0.0177051	-4.09854	-1.39632	2.34104
N552I	1.90702	-1.30402	-4.2374	-1.21147	3.07326
N552K	-2.53905	0.969336	-2.84752	-1.47241	2.12023
N552L	0.53598	-1.37878	-2.85129	-1.23136	1.69844
N552M	1.6689	-0.314875	-2.74659	-0.464191	2.21153
N552N			-16.0724
N552P	0.100184	-0.590891	-4.09564	-1.52878	2.24966
N552Q	0.835464	-0.487659	-7.52795	-2.39338	4.49561
N552R	-0.917493	0.556729	-3.3231	-1.22796	1.95846
N552S	-1.70645	-0.0918685	-1.25688	-1.0184	0.833289
N552T	1.31308	1.89371	-3.30923	-0.0341463	2.85112
N552V	-1.22111	-0.930254	-5.84502	-2.66546	2.75742
N552W	-0.325277	0.592139	-4.51527	-1.41614	2.72285
N552Y	0.522204	-0.385265	-3.71574	-1.19293	2.23143
E553A	-2.83394	-2.23732	-4.02899	-3.03341	0.91234
E553C	-1.74701	0.0188368	-3.33672	-1.6883	1.67855
E553D	-0.0176498	-1.00921	-4.44292	-1.82326	2.32223
E553E			-16.0724
E553F	0.00567994	-2.17799	-4.06461	-2.07897	2.03695
E553G	-1.767	2.59129	-2.52009	-0.565264	2.75947
E553H	3.70146	-0.587656	-7.87588	-1.58736	5.85305
E553I	2.8473	0.324822	4.13193	2.43468	1.9368
E553K	-3.97526	-3.80384	-2.33634	-3.37181	0.900833
E553L	-1.05372	0.0113046	-3.48356	-1.50866	1.7913
E553M	0.115988	-0.557737	1.56406	0.374103	1.08419
E553N	-0.430431	-0.462256	-1.91906	-0.937249	0.850422
E553P	-5.726	-4.27447	-7.50741	-5.83596	1.61927
E553Q	-0.566541	-2.47758	-2.47445	-1.83953	1.10244
E553R	-5.74079	-5.5408	-6.77374	-6.01844	0.661705
E553S	0.34016	-0.900125	-3.10505	-1.22167	1.74497
E553T	1.71811	0.604873	-3.6762	-0.451072	2.84797
E553V	-0.541861	-1.54661	-2.48356	-1.52401	0.971047
E553W	-1.04462	-3.02823	-3.82059	-2.63115	1.42995
E553Y	0.545984	-1.29554	-3.04155	-1.2637	1.79398
Z554A	-2.60261	-0.138613	-2.8986	-1.87994	1.51528
Z554C	0.550779	0.522649	-3.97454	-0.967038	2.60461
Z554D	-1.47137	0.9055	-3.77995	-1.44861	2.34281
Z554E	0.503182	1.46303	1.78282	1.24968	0.665964
Z554F	1.09614	-1.18257	-3.06035	-1.04893	2.08147
Z554G	0.0367941	-0.0806978	-6.06852	-2.03748	3.49148
Z554H	1.51814	1.7526	1.97977	1.75017	0.230825
Z554I	-0.436738	1.29673	-0.0485834	0.270468	0.909708
Z554K	0.298124	-2.76082	-2.51067	-1.65779	1.69848
Z554L	0.173242	-0.086301	-3.32487	-1.07931	1.94903
Z554M	3.53277	0.577579	-2.97166	0.379563	3.25673
Z554N	-1.02826	1.41526	-1.997	-0.536668	1.75845
Z554P		-4.88805	-7.70596
Z554Q	1.75181	0.383584	1.07205	1.06915	0.684115
Z554R		-2.86091	-5.39502	-4.12796	1.79189
Z554S	-6.0326	-0.00112831	-3.21311	-3.08228	3.01786
Z554T	-5.44589	1.19639	-4.65941	-2.96964	3.62925
Z554V	-3.37231	0.682391	-0.9337	-1.20787	2.04121
Z554W	0.90469	-0.467909	-3.61587	-1.0597	2.31765
Z554Y	0.518403	0.635513	-3.56845	-0.804844	2.39407

## Sheet: Figure_5_EOP
Figure 5 UTI 1 EOP Data
Sample	EOP	Log10 EOP	Note
WT_1	0.0244444	-1.61182	WT Reference Data
WT_2	0.0104444	-1.98111	WT Reference Data
WT_3	0.00933333	-2.02996	WT Reference Data
T_1	0.00165	-2.78252	Terrestrial Pool Data for S9
T_2	0.00215	-2.66756	Terrestrial Pool Data for S9
T_3	0.0017	-2.76955	Terrestrial Pool Data for S9
M_1	0.059	-1.22915	Microgravity Pool Data for S9
M_2	0.099	-1.00436	Microgravity Pool Data for S9
M_3	0.036	-1.4437	Microgravity Pool Data for S9
V_1	1.19403	0.0770152	Variant EOP in Figure 5
V_2	1.25373	0.0982045	Variant EOP in Figure 5
V_3	1.73134	0.238383	Variant EOP in Figure 5
Figure 5 UTI 2 EOP Data
Sample	EOP	Log10 EOP	Note
WT_1	1.38e-05	-4.86012	WT Reference Data
WT_2	3.33e-05	-4.47756	WT Reference Data
WT_3	1.87e-05	-4.72816	WT Reference Data
T_1	1.525e-05	-4.81673	Terrestrial Pool Data for S9
T_2	1.125e-05	-4.94885	Terrestrial Pool Data for S9
T_3	2.275e-05	-4.64302	Terrestrial Pool Data for S9
M_1	0.0045	-2.34679	Microgravity Pool Data for S9
M_2	0.003	-2.52288	Microgravity Pool Data for S9
M_3	0.0027	-2.56864	Microgravity Pool Data for S9
V_1	0.0227273	-1.64345	Variant EOP in Figure 5
V_2	0.0113636	-1.94448	Variant EOP in Figure 5
V_3	0.0363636	-1.43933	Variant EOP in Figure 5

## Sheet: Figure_5_Plaque_Sizes
Figure 5 mm^2 Plaque Sizes
UTI1_WT	UTI1_Variant	UTI2_WT	UTI2_Variant
1	8	2	9
1	8	2	9
2.5	10	2	9.5
1	6	2.5	9
1	7	2.5	8
1	7	2	10
1.5	11	1	9
1.5	9	2	8
2	8	3	8.5
2.5	8	2.5	7
2.5	9	2	8
1	10	2	8
1	10	1	7
1.5	10	1.5	7.5
1.5		1.5	10.5
1		2	8
		2	9
		3.5

## Sheet: S6F_Titer
Sample	R1	R2	Average	Stdev
Pre-Incubation	13000000000	25000000000	19000000000	8.48528e+09
4-Hour	31000000000	22000000000	26500000000	6.36396e+09

[truncated: 4 more sheets: S7B_Titer, Cryovial_Biocompatibility, Cryovial_leak_testing, Cryovial_Verification]
